# Supplementary material for: SRBD1 facilitates chromosome segregation by promoting topoisomerase IIα localization to mitotic chromosomes
Source: Nat Commun. 2025 Feb 16;16:1675. doi: 10.1038/s41467-025-56911-w (PMC11830093; doi:10.1038/s41467-025-56911-w)
Supplement: Supplementary file 16 — Source Data [file 41467_2025_56911_MOESM16_ESM.xlsx]

## Sheet: Fig. 1a
iPOND-SILAC-mass spectrometry derived nascent DNA/bulk chromatin abundance ratios for selected proteins.
Graph plotted in Prism 10
	HEK293T						HeLa					HCT116					RPE-hTERT
	Biological Replicates				Plotted		Biological Replicates			Plotted		Biological Replicates			Plotted		Biological Replicates			Plotted
Protein	I	II	III	IV	Avg	SEM	I	II	III	Avg	SEM	I	II	III	Avg	SEM	I	II	III	Avg	SEM
SRBD1	0.634599	1.52812	1.52982	1.62211	1.32866	0.232394	1.24616	0.596885	1.22132	1.02146	0.212407	1.82061	0.878056	1.56413	1.42093	0.281354	1.45254	1.94098		1.69676	0.244217
MCM2	0.818121	1.38681	1.4409	1.46753	1.27834	0.154323	1.23652	0.389111	1.48671	1.03745	0.332117	1.2803	0.312491	1.46425	1.01901	0.35723	1.67224	1.10637	0.65104	1.14322	0.295371
Topo IIa	0.727547	1.58188	1.5655	1.33701	1.30298	0.199788	1.22107	-0.0426444	1.16279	0.780406	0.411869	1.80277	1.14465	2.21276	1.72006	0.311097	1.91479	2.02134	0.838589	1.59157	0.377746
SMC2	0.254341	0.674551	0.558464	1.5999	0.771814	0.289897	0.627233	0.129308	1.06205	0.606198	0.269466	0.726657	0.150977	0.651224	0.509619	0.180638	1.13744	1.0523	-0.0955738	0.698053	0.397574
SMC4	0.545593	0.546067	0.57947	1.33152	0.750662	0.193781	0.625738	0.17498	0.760178	0.520299	0.176967	0.926835	0.204915	0.699996	0.610582	0.213142	0.918997		-0.06608	0.426458	0.492538
Histone H3.3	-0.680864	0.328262		-0.0529723	-0.135192	0.294196	-0.297644	-2.02673		-1.16219	0.864543	-0.535227	-1.11816	0.0657101	-0.529226	0.341767	-0.846739			-0.846739
Histone H4	-0.279412	-0.145366	-0.33971	-0.260748	-0.256309	0.0406382	0.161694	-1.48398	-0.39534	-0.572543	0.483258	-0.242652	-1.67451	0.00963388	-0.635842	0.524414	-0.633792	-0.483468	-0.471469	-0.529576	0.0522231
Histone H1.0	-1.70655	-0.387261	-1.00486	-1.0309	-1.03239	0.269482	-0.491044	-1.51808	-1.17423	-1.06112	0.301826	-1.80214	-1.75544	-0.822427	-1.46	0.319072

## Sheet: Fig. 1b
Immunoblot for SRBD1 on soluble/insoluble fractions from asynchronously growing cells, or cells synchronized in each phase of the cell cycle.
Dotted rectangles correspond to samples shown in the manuscript.

## Sheet: Fig. 1c-d
Coomassie stained gel of Flag-purified SRBD1 and autoradiography of gel shift assays with Flag-SRBD1.
Dotted rectangles correspond to samples shown in the manuscript.

## Sheet: Fig. 1e
Immunoblots of histones co-immunoprecipitating with GFP-SRBD1. Dotted rectangles correspond to samples shown in the manuscript.

## Sheet: Fig. 2a
Nuclear Integrated Intensity of gH2AX immunostaining 48 hr after siRNA transfection in asynchronous cells.
Graph plotted in Prism 10
siNon-targeting					siSRBD1
Biological Replicates					Biological Replicates
I	II	III	IV	Avg	I	II	III	IV	Avg
3864892	732486	763640	714384	2.86484e+06	1182938	912671	2482313	1070843	3.08869e+06
1302254	835651	1143423	739280	2.7632e+06	2808273	1309280	2739050	528479	3.04652e+06
4165182	1641115	2396745	2876835	2.68099e+06	1716096	2630586	2976934	2450527	3.0677e+06
1188033	2433625	3048644	4086463	2.79689e+06	2526955	4072263	4113213	2414873	2.95922e+06
3259893	2020931	9954610	1943380		1754513	2422392	3786791	4109246
2930556	2490229	334262	3314170		1626556	3228379	3624847	1418947
2203218	2190084	2652169	2111338		3026279	1740234	1759106	6305690
3784050	3268155	3023720	2022120		2697614	2854889	2289740	3632948
4778088	2664959	1642451	1823283		2194873	2402622	3188019	2081767
1618220	1438303	2700678	2452603		3265900	4020805	3649832	2154352
2282424	2086149	4353407	2693629		2598777	303443	4797575	288833
1772274	3860038	2587811	3103976		4845409	3552106	5118658	2672011
695793	1189903	1885157	1341490		2783842	1103299	2259335	2681363
2461136	2479785	3661419	3456179		3368110	1475586	1653299	595624
4466599	3525062	2842833	2518092		1958222	3698843	3212725	2364152
2487531	3391273	2571323	2315444		3378522	3337294	4374344	557135
3228484	2712127	2743908	1600467		2031153	6591642	1612127	1661525
3851120	3470508	1042998	3612379		1046326	4132706	2553086	2085042
1427425	3464367	3067022	3481261		1158018	1039206	5456157	2189633
3077896	2227541	2776171	2149673		3889947	2696730	3486960	3752404
2854721	2844208	2341554	3495076		1956013	3923486	3923853	3255915
4901705	2389766	1834208	2011049		1344774	4236612	4399793	1830228
1610574	2038380	3567976	3433731		1029633	2605190	3730036	4791423
1181656	1807139	2848285	2887055		1502791	925829	4687911	1591148
1392246	1994021	2380206	2360430		4768856	1961164	1636131	3574432
2369270	3306263	1643614	1938273		3682109	2304825	2426959	1943734
2837592	2305523	4697205	2214113		1804251	1799025	2513744	1235202
12505333	2503204	3202720	2975675		3742889	2520596	5060736	308950
2568462	2752537	2811917	2330537		2906743	1664675	2526499	4620447
2865953	4599608	3027181	2415712		2016451	1790816	3074119	2042016
2910151	2676063	13558887	2176241		2148666	889519	2663279	1856536
3899890	1505599	4573389	2358885		2798821	1755551	3296213	3120231
3676725	831683	3062822	2373736		2525616	2926127	3250482	3041426
2649442	2762154	1811588	2106056		3423462	1510276	4027268	1810931
749274	1406382	3963474	2447979		2947357	3500741	2475437	1007642
3788543	2630762	3301555	2108674		3505753	2174065	2647243	2677689
2950033	2535817	1571286	4254720		1554876	1692408	4114824	3078900
5973343	2306149	3519222	2402094		3421504	1449519	3805936	2081357
3609260	3991991	3536713	3958346		2672967	1265347	6248425	26669596
3558480	2714023	2846740	2107259		4063715	3262087	2145410	1853765
3540684	2580641	2500524	3576170		547932	4289247	2171350	2823121
2194822	2243700	1804005	3053668		2323173	2734858	3147932	3588812
2686395	4261361	2164094	5759988		2278921	1298802	4614242	2626330
3993118	1787309	1824197	2436940		3494276	3432018	4332765	2480906
6122961	3841677	1934032	2209398		2920934	5936680	4038312	1772279
1327079	852640	1193097	2045707		2790670	1402220	7597696	1609669
2814562	4122118	4482421	3139248		1807374	3579398	4970636	2898765
2783314	2949685	2927426	2773484		2137706	4478335	2703910	1812792
3128494	2972063	4000913	2201419		2667443	3511997	4286354	2551063
3337371	3040277	2381990	2575637		5657508	2079235	3156832	2473562
2469175	680051	3834009	2829750		2191011	4883692	3748580	956952
2441422	2376555	4028196	3092924		2429920	3225751	3730878	1678996
3654204	2295149	3472842	2622896		2896823	1899055	1897209	2593010
2870093	2997120	3612392	2891720		2336790	2062879	3354075	764150
3637359	1635709	1735204	3700534		2246229	3260872	2602750	2784000
2520184	3355536	3469489	3439001		2665949	2553813	2031976	5189103
2019315	2500490	3083631	3372126		1501413	5454894	2599077	3087270
3688000	3731526	3035996	2884773		3406306	3299891	2673271	2632242
3323490	2685883	2940519	2207197		2153953	3646498	3619123	3457005
2494995	3578381	2908587	1767629		1563733	2076924	3996015	1921788
4395055	3947685	2973300	3016639		566379	1678222	3536544	2273249
2754061	8570949	2898209	3179223		2595109	2943752	4280830	1079071
2964280	2671397	2655011	955324		2421591	1955124	4843037	5109140
3027712	1900540	2061584	2476002		2127246	2144255	2387118	1106807
3265448	4456770	3289807	1168182		1484976	3103230	3015418	1349459
890789	1982825	4449117	7007553		3232326	2368165	3921607	2292261
2461930	2277264	2301499	3597826		3391808	3752463	4667903	3074426
3925138	1842524	2268672	3725486		1961343	2198477	3126616	2655031
3515612	2465929	3823377	2466547		3223050	3220725	3177154	1248323
3471062	2854687	1924005	3367056		2427521	2521322	3267053	1209797
2295799	3463161	2486134	2237720		4549091	2947417	3115361	2383258
3615565	2581282	3532113	3246134		2368680	5241365	3002239	792641
3731817	3178969	1912712	3356086		2726886	1779815	5877755	1529473
3366723	2812619	2024177	2716040		3543942	2229295	4116075	1194371
4680269	1958893	1480806	3367784		2058978	602665	2903836	3149020
2591695	2051006	3563082	3587260		5845007	4038371	2877774	3087530
3773685	10896213	2030336	3117894		3676688	2934188	4174812	2360455
3021396	1829763	2085447	955371		5779313	2697415	3439399	1499287
3169560	2799319	2883160	1167961		8362941	2479345	2549136	3017611
4146115	2604821	3683466	2693074		3750953	2027270	2620210	2533493
3974560	3635244	2525282	2292494		3892109	3495910	3085201	3242612
4496364	3027708	571993	3322272		2281699	2244930	4049711	2279990
4473604	1944870	1486597	3536452		2367041	3789288	3290681	2172863
2699509	3095575	1811116	2495368		2211118	4370327	4468548	3386731
2086074	2430935	2070210	3826005		3830621	3298897	3388083	1658382
1975092	2433610	5494985	3339338		3791678	2535277	3548560	2144814
3592826	3299482	3388413	2163854		3538542	3049327	4257309	4769969
3761220	3121820	4142914	3837695		3735265	1863618	3228123	2522086
3867101	1128560	2201439	3195301		3313126	2890600	4829888	4311667
2571548	3935208	928065	4896917		2480809	2481818	3256998	4103254
3075152	2769559	2504165	2037257		7016383	2803216	3827693	3061645
2268337	2368510	3045170	2640960		2503569	2769658	3211357	1742456
2104021	2402399	2242149	1892644		4629841	3033188	4130529	4148731
3117025	3575594	2293474	2789522		3800318	4221356	3884328	3570196
2046993	3583960	2843055	1933759		2266608	2852314	3887481	608047
2863148	2802823	2718858	2870336		4086175	4485444	6630862	12627133
3712051	3066523	2550182	1645616		4280653	4964121	4357786	4440662
3161371	3035722	1851039	909988		3554673	2888241	4185049	2135940
4571123	3762400	2109567	2518074		3364092	1903965	2550323	1635922
3636200	2438326	2607976	3280927		2675445	3840952	3708504	1843826
3495455	4566579	1553583	1603147		2188435	2581447	2271313	1622439
4054958	1299685	1668757	2646909		3136415	3467860	3050856	2972583
1638820	2759727	2787320	3661324		5251013	2747861	3745221	1920164
2932967	1552016	2762087	1431348		2881406	2624606	3967099	3115676
3691868	4195273	345734	3200456		2968970	3151192	4394331	23717412
3529857	3834106	2185917	3349664		2892010	1667484	3787956	2351538
2512773	3223198	2413911	4272454		2118541	2076435	1233278	1906631
1323624	2201730	2778418	2900316		4558959	2009220	2881589	3033406
3853333	1714280	2888531	4021744		4123853	2163502	3819988	2095455
2437628	2006762	2344147	6224084		4545438	2940227	3103801	2579244
3200871	2950723	2025835	345485		2576625	2921056	2376639	2698358
4131510	2432974	1636168	1996144		1600401	437567	3139047	1849469
3883868	4743744	2798264	1226907		4980356	2666265	4084729	1569769
3132512	1289950	2554331	3076953		5586658	3562843	3092414	1994756
4782741	3479806	2281099	2754026		3404653	2670900	2467037	2744201
3533672	2641790	3254485	3430707		3442157	2407146	2379664	4847429
2551040	1527474	2494952	3123432		744737	2760965	3699933	2075365
2582383	4692761	4230808	2844149		3384226	2995937	2298667	4617535
2248613	2614274	11322607	3902148		3478754	3505159	2610995	3023413
2419578	2751873	3362768	2823300		3194473	3392865	3336515	2867522
3503477	1439910	2787288	1399413		2416225	3747544	3804539	3103454
3906344	3356513	2049706	3815809		4006957	3042906	3255726	1778484
3273550	3862662	4403678	1775637		5076878	3591895	3522736	2312231
2976135	1029994	3650987	3355282		3212588	6031784	2708142	4158019
3002901	2388001	3371843	3762839		2703565	2457354	4967797	2869767
2495338	2068963	3004540	1870817		2359330	2531384	5004061	2233238
5214958	3030467	3217435	2951991		3716543	2508016	4135644	2339044
2104441	3303173	3042712	3024033		3932563	1876412	2093782	2877489
4116178	1941432	3401718	6240234		4243312	3062417	3423796	3477358
2484784	1479119	3463970	2815269		4505704	2102994	2478415	1963234
5694394	3099011	3415252	3701154		2922603	2659815	2790600	2652701
3688870	3061452	4383637	2800791		1997430	1245325	3534120	3191481
3212329	2528969	4134119	2509142		3695866	1995151	1725969	2514524
4508704	2175967	3572888	2659605		2443377	1836217	4591718	4408544
6945546	1731463	2094053	2174439		3789313	1709225	1355601	2581409
2309433	1881162	3428827	3420985		2636262	1896041	3464356	2205217
4096232	285169	3343251	3450388		2347621	1974907	2866102	1940746
4059819	2562765	2953341	2883259		1603102	1895875	4124107	2756236
2325889	3777333	3358587	2527103		3123517	9114554	3133970	1901824
2624191	3062390	1816089	5489549		2512418	1678661	3507059	2670531
3599664	2078692	3980558	2407169		3828886	3196088	4190476	3339338
960917	4208905	2885469	3165205		3847952	1176153	2317992	3267551
2158162	2227412	2867997	2996115		2844644	3379706	2631453	2379531
1092174	1855230	3084379	2505998		3777930	503984	4099590	2667295
2205258	2572967	2569935	3617772		2963471	1771960	3000501	2182161
2608550	5371642	1595375	1915056		2969178	2678536	3729688	2654615
2756854	2885466	2715368	3264768		3185316	2976547	2623140	1823233
3564822	1701268	2017240	1800290		4002982	2723663	4133900	3571127
3748882	3545321	4341346	2132436		4171461	5555849	1627248	1770601
3304533	2256948	2582165	4899544		2476630	3023434	2500102	2026394
2728020	2286628	1934439	3031250		2260354	3475458	2043234	3561850
1942363	1969821	3830766	2822653		3926298	3003113	2546552	2600928
2887584	3119529	3379185	3041434		4222179	2439062	1780651	2395440
2644261	3594093	2056801	2771322		2339162	3287035	1915483	2158012
1983927	3059607	2986955	2733209		2951764	4139759	1556548	5513455
2976341	2536650	2532713	3220278		2585536	4441913	554783	2680348
2856606	3208825	2431331	5571399		1473308	5320696	4018708	1705973
2571505	2653489	3418699	1838349		2970748	2142357	4085784	1902552
1164778	441086	3669827	3476917		1701205	3554491	4496586	3144117
2114886	1802639	1954014	2331382		2730124	1881062	2970374	2950892
631042	2982258	3978651	2225613		2338243	6213017	1934585	1813932
2827758	3188911	2401174	4148078		3852023	1768279	2747318	3753593
3834127	1994837	3099776	3732472		302668	2329987	3682377	3131800
1773347	2940689	2378493	2078917		1289962	2670203	2616010	2235046
7130159	1758785	1665691	7723482		5133422	4639859	3780305	2337335
4607270	2815848	2761046	2619369		3269538	1923941	3862063	1982183
2543915	2456260	2556990	2963290		2399448	2688998	2782862	1689282
2369007	4507261	3617003	2228010		1972202	5013029	3451395	2664658
2098749	3213973	2404153	2275605		2962426	4752831	3103253	2960492
614653	1747956	2744960	2422624		3233225	2882563	4214345	3267625
2029610	2296000	2605480	2964433		3627070	3256257	6130624	2159264
1993771	3947111	1922980	2747003		3388425	2583867	4284576	2106415
3098314	691888	4007708	2162892		3469913	2949132	2822937	2235185
3645826	2794345	2737704	3500688		2463322	2947990	3966814	1365518
3314429	1641661	2563515	2437665		4612145	1130282	2045777	2635509
1692332	1633968	2368572	3200726		3941416	1401197	1546703	1556935
3162903	2439996	3846450	2419926		4131447	3153035	2716502	2421652
3246416	2833752	3044970	3460942		3626018	1942621	2125075	4826223
3888586	5670601	3042167	1842629		1894348	3907033	412858	2679879
3267490	7898987	3145243	2975792		3064481	2867252	1666591	2919323
1965944	3459552	3139019	1639645		3034676	2964813	1599155	2769871
4793495	1249761	5846532	2301971		1910955	1426627	3036479	1973210
2909900	3221160	2055027	2259925		3173219	2094882	2994754	4335555
2573891	2050893	2060780	2722357		6534237	2360234	1551775	1112762
3587412	3383562	2599426	2049613		2730554	4075343	3493865	1328452
2562665	1938862	3188733	2859275		2982684	3439086	4305861	3581944
4294716	2568603	3797178	2067884		2309317	2829252	3360146	2896471
3846556	2228701	3040471	5286780		3546582	3343719	3902266	2503820
2672588	3233946	2935110	1709393		2766567	1821467	2842901	2473487
1432305	1912172	2609353	3310469		3900539	2091119	3246419	3247161
3275458	1461744	2084712	1846849		2404341	405072	2217091	2008914
6802823	2872685	3180335	2735151		3526967	4307243	2637462	2345131
1855836	1797441	4217639	2489613		2261965	1699303	3449992	2342321
3542282	3617932	2366140	2061552		1979773	3408244	2815337	2127715
2343140	3745864	2631641	3539805		4841077	1689093	2638032	2177371
3286239	1751434	3545758	2157574		3585218	2078543	4174284	2268596
2686330	2300900	3241642	1803783		3365592	2301752	2275104	2619224
378154	1961674	2292834	2175309		2594589	2345061	3223055	1822758
3494801	2660844	2334478	3617066		3207407	5306636	4408354	2071634
2938318	2376227	3384054	2191304		3438681	2807378	2424713	3256226
3613128	3086114	3173760	1063202		4168536	1940205	2331362	3042151
2007258	1940304	2184738	3111460		4791687	3314809	3483255	1961092
4277840	2530271	2325957	2111047		4961565	1683163	2905448	3213269
2127013	2721300	3662698	2809186		2645527	4610932	2679118	1649591
3382757	2733404	3614915	3154121		3114510	3282221	1870271	2033466
4610125	2365761	2346961	2277320		3713731	3617377	2396463	1861220
3802298	3561686	1609266	5057281		4378571	471182	3453833	796924
2412136	1915452	3131227	2872847		2205200	2351504	3280118	2663787
2318712	2424013	2562893	2088014		3388867	3934126	2802399	2770224
3234453	3351143	3640110	3657424		2760531	2198908	2917782	3475310
2283246	3029861	2854109	2736644		1763575	2828901	2683934	3103382
3124033	1761914	3478199	2092983		2646438	2479735	2491011	2342028
1981351	6062111	2943842	1592488		3653119	3178135	3066284	2500073
2793754	3545870	3353140	2473848		3365572	803085	2273150	3892050
1762438	1685213	3483795	2105549		1650985	3086434	2948206	1739916
2926365	1955953	2889196	1759579		4321609	1906609	2405031	3147688
3450480	3700640	4007212	1951860		1374077	3047520	2437729	2964487
1763886	2324204	2162865	4083805		3393278	3067297	2760922	1825135
3184340	3807830	432506	2602266		6136555	1815916	1653584	4314629
2234274	3324335	2650150	3547072		3860878	3790007	3414755	2792563
4135247	3302133	2372357	8042652		10490093	3166734	4192100	2640544
2493960	3647052	3554060	897810		2158667	3329314	3815599	2024704
550054	2963173	2767705	683068		4971722	4129755	3642719	2059618
1515057	2026436	6114791	2932551		4036226	2255239	4083898	2079504
1155764	2297249	2050801	2516998		2480166	3858629	3486198	5269051
973506	3879213	2814755	709356		5268941	2272060	2603078	2967449
446414	2373548	3027998	2806595		3778756	2694230	3081116	3365708
7731517	2830217	2276553	2235863		3771707	873324	3672848	2582187
1300094	2475610	2831476	2639733		2857657	2184141	2946682	1956776
5097629	3222126	4145951	3195963		4065704	2091101	3186481	3191005
304511	2789233	2913131	3443394		2452894	3335237	3641545	3292923
1230945	2065771	3119245	3277142		4405337	664402	987097	2493996
1412592	4801898	2937545	1881517		2822669	2082585	3501835	1840311
2267349	2340889	2926326	3461923		1071186	3235277	2572435	2473846
2920535	3688886	1592900	2485995		3786148	2025789	4543496	1926113
2535698	9259468	3013223	2906591		2187693	1557627	6099231	2869485
3429140	3310240	2491789	2346971		3550304	2390100	5413267	1525534
2925562	4439329	3076692	3754700		3440805	3207568	3001108	1876681
1971762	2628745	2897602	7651705		3281787	1758491	2161890	3740532
4635534	443785	3568999	4165301		3783507	2226150	3583036	3010909
3432401	3043128	2380654	2322863		2690341	2598377	2691657	2993053
2864880	3143167	2929824	2437396		3276045	2164614	2569243	2633197
989051	1855926	2567766	3394901		4050733	3531153	3794706	3345025
19344692	2866283	2698968	2185361		2960521	1675727	3847040	2767419
2226750	2594191	2449289	2392744		3419763	4462352	3670799	6158947
3547360	2746113	2010781	3070260		4358216	2886319	5413105	674555
5305142	2696672	1689994	3672448		4587617	3794758	3925127	3508842
3538253	2678511	2835328	2684090		5983985	4043659	4391814	849184
1826534	2488623	918376	2050807		3555910	1146119	3760747	3651642
2498233	2411191	1517837	7814289		2829884	956864	1672252	4198918
3005978	2460128	4077464	3851496		2396319	1703005	2547629	2524095
951233	2744842	2254858	3817105		598120	4150470	4065783	2516688
2237189	4318433	2354909	3332907		4133571	2155480	4020261	1643229
3566514	2945548	3480651	3321103		2986183	3031867	997706	833391
2098371	2716056	1677707	2216794		2481895	6479460	3068914	2537051
4125786	2890569	1073322	3044466		5104654	1709562	294674	8410942
3993015	2262235	2365892	1555095		3225227	2820702	2951331	2479520
2237288	2839864	2587416	4470069		2748733	3285312	2942342	3926693
1005206	5146669	3785973	3960005		2805756	1690635	4247230	2834743
3599330	2989160	1399261	5684555		2676280	2672509	3520993	2088228
1795343	2903344	2197353	2102424		2363758	2020466	4269539	3683657
1906465	4820776	2252173	2902945		1898159	1998638	2569731	2181945
3257396	3053482	3881377	2621083		3028583	1242729	3832528	461026
2850647	2953483	3902081	3422379		3287064	4436462	3553524	2325910
3041840	4816510	2960434	3919386		3128647	2512764	3595248	3413007
3450108	3674473	2750696	2212437		4061423	1731083	2896512	2092724
2797827	3806408	994644	3143557		3613001	2051121	2792027	3408120
2563839	1944389	2248369	3449858		3530336	2794086	2606017	2939687
1893209	3766177	1977588	2864968		4204177	2904903	4946790	2841712
3437287	3045401	888087	2360901		3896182	4093140	3621229	2050347
3225256	2481691	1173935	3498746		3127046	5938959	2838227	1786091
3377011	2040325	2924731	1484868		5723696	2044875	3439971	882951
2719117	2653444	3167005	2364233		4632363	2881803	3353215	3027330
3659324	2808976	1947398	2464643		2145078	3480807	1051220	3642613
4588047	3156840	2413402	3984087		4084870	3936741	4198702	3764982
2424976	3224658	2332018	2895813		2339855	1851915	3409338	3085236
1850130	2749800	1223887	4089011		1395208	2578011	3766298	4086676
2682620	2789184	2147905	3060456		4251434	1844432	3794482	3168440
3312017	2794676	2320275	6455936		4436493	2991285	3225341	2218333
3093204	3033375	3215802	3330754		3639650	1963832	3059037	2461282
5148494	3146146	1421686	4162321		3313161	947960	4116738	3494039
2717835	2152995	2096906	3554877		3145630	3042241	2981891	3563109
7714903	3767411	1813242	2022003		2868477	4011432	2402646	5867973
1390336	1560344	749514	1166741		5173095	2004004	2274364	4098323
5380345	1642192	617253	4484531		5566655	2438579	1817482	5717917
3958760	1406887	3182446	2578827		2340225	2403237	1336476	1946534
4161075	2332150	2071774	2383365		3407461	5138713	2266997	2761325
3582527	3370236	2064598	2515616		2479405	2339501	1170210	2729085
1825703	2490780	4765269	3638850		3527669	2602398	3118231	3945428
3559447	2582320	2821063	1097706		2620027	2842040	2582200	2346719
4306484	3246354	1265101	4871113		4213791	3746228	1873251	1239085
2730514	2345036	1574318	2792033		2537059	2166994	2732672	3650556
4309881	2317762	2974759	2704673		2580588	1012043	1609521	912306
4430027	3197836	1418620	1952047		3395146	4514310	1504135	1536183
2453519	2518701	2133604	2143908		1253952	1673562	5391099	3476126
1388189	2520599	1526375	2924086		2637282	2098835	2011216	2913214
2922514	2658907	2611100	3304248		3352148	3251094	3486380	2056790
3271160	2382314	2473428	1592907		2981694	2619095	2797181	2759087
2611554	3029007	2606641	3528273		4012778	565535	3505515	3469815
2609710	2742836	3242960	2226907		2588476	1031581	3159591	2673002
3130080	3445119	1708247	2422936		3351365	2207296	3313643	2604665
4913925	3275516	2423612	1563438		3753019	3181756	4206507	2150063
3727524	3039833	2535471	3314388		3713833	4161660	3801697	1365362
2711049	2807725	3427015	2406484		3340548	2252887	3877537	6211427
3478141	3326437	3030311	3872824		2391626	3809972	2619231	2986872
1904352	2990457	4133434	3625071		1225092	11582038	2406065	2205412
3700879	2932490	4759532	2316318		3759356	2655123	1574540	2815306
2774651	1008230	2256582	3022226		2970386	4259711	2534945	2532976
3050951	2523772	3369022	1989035		3900635	2867123	2269245	2063926
3968678	2881342	3444597	2770281		3603802	2634007	2244432	2063266
4481525	2565240	3240859	2927154		3731854	3802482	3543790	2864020
4641402	2148931	2263925	1467456		2366533	990334	2723280	1644900
4100547	1553055	2550023	7701410		1569534	2695105	2400547	2597400
2852890	2476916	1939458	2421727		2456518	1529754	2813869	2342030
3624008	2436506	2523961	1098343		2043859	2284104	2293567	1898828
2800393	2334405	3001316	543822		1398421	1746446	2594960	3229776
1966859	2035668	797119	1725977		2164838	2467357	2431516	3063438
1592381	2893460	1587359	2598735		1596705	1386766	2717358	1980262
1903107	2611070	2377760	3271572		716167	2960216	2102807	3966492
2405585	1909147	6238320	2283664		774133	3381187	3623851	1269339
2931686	2532405	1839179	2021772		1585423	2870652	1832084	2688038
3077405	3115102	2700618	2416394		2304110	2947129	2678092	3286355
1233645	2039327	2937463	2767768		2806130	1977928	1533983	1504553
3268736	2244217	1406058	3032239		3470170	5600717	3545587	2076943
11438050	1649355	2149260	2289765		1075621	3025837	3196355	476793
3281003	4888225	2915688	2243314		3856901	2832717	2516921	2726626
3525839	2930313	2282977	2005065		1732524	1998055	2359080	2713676
3500323	1278783	1027681	2512472		4068197	3861425	2816237	2412342
10831171	2596498	1309021	1198886		1994212	3250518	2428248	2625724
3690683	3656547	1683387	5417325		2592175	2859282	3014246	1531282
2528813	2756429	3067075	4456456		3281994	2825267	2459580	2412775
2930016	1180829	2536294	3612781		2349961	2451235	2534647	3176903
1810161	2930905	4052534	2473533		656159	4164023	5333716	1717392
1939633	1103250	1605812	2120023		4967736	323608	2405536	2094610
3729509	2112586	3251949	2481708		4219798	1957782	3019539	2686156
2183913	2209061	2493550	2658559		2938523	3385700	3325729	2673710
2416734	3191310	2123245	2925800		2569036	3320356	2848249	3761043
5486115	3717429	989790	3483484		1867020	1982387	3074275	2349303
1432691	2222669	2078319	4688001		3342582	2115785	3268362	4360980
4946032	3410228	2355134	1569372		3082108	2965785	3279040	1715972
3151116	1038196	886402	4530155		3284190	1963584	3880196	3266727
3343873	3021328	2839375	3480326		1995112	3783386	2481530	2393015
2498897	2712926	2016828	3755692		1516123	3012332	3746516	2521989
1941364	3396075	2077490	3950319		2667003	2449507	4071611	3438401
2895391	3549669	3634306	4021293		5088362	2297084	2904974	2713024
3080138	779671	1995295	2742397		3250595	2699477	4177939	4399886
1961643	2499473	1558358	2136477		3264556	2499148	4248161	2730479
4594421	3995698	2792828	2296247		5829401	2574562	5446355	1361496
2031686	2935941	1883512	2980132		1465591	4552896	2740009	3275664
1804955	3674052	2644043	2031155		1335558	3391771	2127467	2535989
2091741	1911631	3364740	2400130		3114190	2829357	2515181	3578423
2145766	3036874	2116495	2874672		3824553	2278253	2552658	2770160
3702987	625752	1879811	2001270		2183515	6729650	2464136	6726520
2964378	2484043	3876804	2876394		1836961	3361527	2670398	1643377
2983666	1923537	1640389	3939838		1665313	13724077	1388371	5650783
4766363	2499689	2227133	3725058		459499	3746567	1760511	5784313
5002592	3881600	2121100	2739242		2363726	2408125	1216239	2672349
1959524	3138765	2128130	2082501		6176459	2109734	514850	2521726
2294882	2744314	2744539	9348838		1623329	2956855	553937	2137408
2587244	3262578	4736303	1500988		5701040	3716786	2818353	2310191
2553824	2304223	1943405	2002396		5793306	2477332	5925531	5345731
1940147	6636726	3296193	2612224		2158572	7119670	3505083	2554366
3504975	2720833	3718475	3345648		3905906	2530634	1138966	2766475
2180875	2176337	2361001	3241777		1757387	2478125	1112808	2429451
4156947	3781166	1467702	2927755		1857637	4123789	3495129	2528391
3530868	1675061	1996064	2583377		2987549	3319954	3583129	7587756
2912724	3395178	3276507	2133288		1712623	2715558	4126382	3796063
815973	2028370	1665675	4140196		2131139	2520890	4415211	2421937
3034679	1872377	2547431	2165279		4023399	6209469	2429200	2714828
1401841	3545397	1652669	3376258		3476541	1789932	4195852	2886646
3588332	2607810	2664738	2446228		3836178	1981470	3823665	1820687
2435045	1972075	4768539	2592697		3206464	4961286	2853820	2891032
808976	3603021	1983243	3784136		3150540	2156467	3814707	2641786
779689	3439440	2973217	3692006		2122223	2830972	3540866	3127189
1111997	3648136	1387996	1951251		2768391	2500217	1985079	3310287
1008340	3617748	2371150	3039376		1835454	1510829	3195434	1654901
431736	2375774	2414547	2482896		3081785	3381113	4149272	2817425
563683	2772934	2769953	867883		10239625	3889258	2124752	2874562
3046717	3851896	1911607	942019		3661713	2098868	1020726	2699428
547401	2360244	2469283	2160303		3357011	2059078	2598862	4366272
2598734	4592154	3288818	615951		3341478	744551	3492444	1652118
3201320	4053551	1710075	2035548		2088349	2220743	5603893	8775397
2625616	2377192	2306220	3140809		1928412	786421	3330411	483826
1524797	2737720	2228389	2768658		2582753	2580991	2860105	3153536
2667846	2390595	2483445	8737806		2798534	2747074	2893626	5425783
1486902	1918079	2657521	2819579		2555494	2077109	4590943	4023874
3329875	3022429	1358250	2346905		3695501	1472814	2908033	3226178
3543452	6456029	1526739	2249320		362467	912764	1773450	2901328
3031509	3804042	3195599	2227880		2682745	483051	2427698	3168817
3917853	4403660	2818552	2403357		2931249	2528492	3810395	2869202
4572949	3612920	2614862	2033804		3301600	2660169	3166683	2856099
537636	2031722	2083880	2007878		1971290	2752511	2515872	1704900
2750649	4056323	1872703	3022559		2886755	3903934	3206512	1618671
2368624	2540728	2094188	3024367		2757501	1819049	2854978	6013916
3686043	2318385	6072717	2731265		3119389	636172	3474654	3140618
4143040	3210098	3479624	2617756		4095601	3618370	3008008	1030999
623076	950816	2880413	2629565		3015704	2800005	5417709	2641860
2327696	2840194	1888148	2072637		4338485	3054273	2069270	1680314
2469727	5606377	9661431	3148798		3901015	3919568	3340672	1923233
2885332	3118259	4912026	4598529		3630296	1894608	2814791	2080230
3333826	1782677	1611006	3155979		3410483	4332336	2688516	334601
1775114	3648887	3927885	1922010		2279090	1503210	3002130	3228222
1386571	2116558	628731	1892992		3615035	2115142	2483685	2705459
3742939	2130376	3720703	1730886		574739	2934390	1783176	2683255
1295401	2500265	2966546	1380149		2904395	2760917	3116208	1615104
542520	3158737	2491377	2490998		3427586	1591857	1825731	3195442
1754300	1010888	2414811	3511857		5130038	3607383	4710579	4782930
3412224	2829952	2683182	3014271		4401008	1247766	2364305	2800433
12134199	4027161	1050045	1691703		2180866	4607648	5892032	2239841
580956	3520957	2182894	2777961		4917092	6524715	4579598	2165983
2873302	1911756	2872460	3363424		4290535	2832840	1185031	5686498
3954298	3250009	2214398	4933880		4164738	992667	2113431	2177818
1199978	3327150	2124840	2803795		1678589	1543169	2570882	2688818
2755056	3019789	2644986	6640614		3826865	1645746	2997898	3230245
912991	3103410	2083606	2895092		4913712	2342206	2859554	2951187
9200035	4213604	2232227	3384789		3633127	3945128	4612681	1747132
3298903	3617032	1741516	1368545		2752064	433740	2113949	2410966
4192557	2462693	3501972	5066054		2269596	2243015	4569403	2996535
1536010	3016095	2369299	3081947		2404468	2215355	328866	4615201
4497573	13118470	3319855	1926800		2695388	2711723	4729245	2730048
1325376	3294845	2521774	2632868		2848062	3821363	2934129	4003832
1586910	3162318	2901471	1334535		4770384	5058972	4266294	2562140
2694352	2730952	3068856	4909935		3674301	3372966	3318391	2215755
1725998	7903773	2227357	3223091		3119698	3126114	3438649	3213282
1345347	2927287	2122080	2245452		3453026	2841559	3489483	4058212
3795497	1618481	1982700	3233809		3192966	2572954	2008499	2183344
3285966	11055183	2277640	1040826		2282957	3113461	3731144	2339129
3783035	2734622	1764031	3156660		2709609	3541088	4963421	2344335
1340270	3009381	1692060	2294706		2819334	3596371	1663319	3862370
1596938	2192179	1227193	3019382		2861416	3190574	2973934	2502588
2286414	2175197	1383937	842891		3444823	2907096	3325419	5541467
4045904	3047563	1110496	1043440		4130900	1442522	3338507	3417481
2255419	1957411	1277982	1349451		4166455	3164033	2992327	2435528
7064669	2590137	959077	3247452		4967640	8444898	3019276	4361052
3996109	931657	4338481	3169167		3986056	6970065	3693659	2445128
3145950	793824	2136265	3135206		6302077	3467562	3460256	3810087
2881318	831224	2773468	1619788		3608755	1016647	4292576	1993856
3403585	748589	3055284	3200185		5155531	4411250	4119119	2242454
2871744	1251932	1759773	3745041		3717892	943915	3350381	2567387
2792433	495985	11011916	1964764		4085706	3794301	510127	1544411
1052727	4210641	3932805	3805576		4028229	1381072	3444638	3196833
552558	1115106	3182376	2920556		3747281	2013444	3331888	1506858
2185079	934375	2790060	2153438		2203141	3356995	1717504	2750477
3694073	3429939	1561999	9871091		5316060	1377733	3319435	2632929
3019037	3820853	2726401	6083931		4093052	1796328	5299341	3304048
2881335	2126125	763236	2561718		5931084	1639976	881539	2953692
3352686	2007440	2678775	323971		3566016	2470314	3734151	3504788
2437888	3828039	2671750	1780172		4257465	3961251	2731751	3668590
2650816	2371266	2820794	2694297		9637587	3397684	1497751	2656394
2722223	344000	2379491	1749449		2375333	2626645	3487994	2727804
3548945	1761088	2646688	2617964		2044609	3379492	2371111	1639914
3584164	2359817	2322113	2015680		4609723	2590569	3575990	2191759
3373383	2847604	2492687	2219549		3826679	3583622	2944602	1793258
2125225	3422475	3162661	1392285		4557241	3575147	3507214	2006191
5497155	2554010	2962082	1360670		3310015	4831675	3545802	2029910
3457119	4822773	1984181	1307346		3810111	4107959	3039356	2317367
2938280	2939168	1320849	2127230		3377107	2753706	6598286	1522748
3993088	2149201	2134442	1158068		3484931	4303576	2848091	3052106
2161894	4070983	3767897	993165		3862573	2903016	2035053	2158788
4059341	3543470	2542884	458501		1888069	4211952	2380494	5154426
2952765	2432128	3672507	535824		5166192	3121452	2531808	2360052
5334024	2137116	1915398	393619		2302653	3375601	3787870	1787088
3489727	2200582	3101386	296154		3045771	2773253	3459201	1954873
3030867	2363356	2804968	2164952		3146707	3173252	2379270	2362053
5515426	2690033	4366637	1435293		350203	3116684	3223535	2764210
2517055	3755325	1872291	4117864		4134121	2781691	2433275	2262008
3782632	9039556	4627659	2654187		3284069	3243339	6118532	2412630
1885202	2149553	3650418	1895816		3138045	2353604	2611286	2207453
2655396	3358235	4032702	3268714		3502471	2201231	3381338	2286154
2425082	1690392	2332599	3644301		4363675	3794289	4607551	2693362
372921	3232903	3163044	3193223		8048444	2626092	3895515	2410886
2822751	2334741	3327673	348692		3168746	2300084	4830817	2173363
2694513	623286	2267219	1884712		3747573	4195124	4296940	1295190
3127977	1836216	4362304	2779083		2927622	2036308	3233656	1789956
1367346	2135107	2231382	2787399		3710131	6929863	6241017	1188506
3757821	6336503	2199927	1225874		3628093	1775503	4002490	1392667
2828391	2519894	3140098	4832266		4247462	2871586	3497434	1198762
1844794	4043129	2969351	2389437		4406743	1829719	3354225	961843
2355367	3142938	1425523	2764477		3697087	3154739	3423282	646532
3416441	1988566	1621394	3253735		3220072	1577132	4384993	1373306
3038952	2371290	3291431	2946627		391857	2962342	4311757	366226
3456848	2240831	2062546	3503046		5691991	3323089	3107439	436973
3383030	3594443	2374907	749608		3251607	4510223	3330651	448738
2744132	918530	3098276	2780844		4861619	4303572	2447633	4506922
4108019	2856201	2156827	1204263		2663715	3335142	2805101	3282560
4138605	2044383	1704702	2873496		3176862	1641264	3868222	2362472
3408033	2615547	2365406	3077907		2401310	1934544	2821529	3889042
2828785	3661922	3329100	2629466		3614090	3642970	3661405	2990047
2360096	2270708	1351626	2403988		3169471	3547041	4626834	1591338
3397167	5474628	673270	1313504		5093347	3136778	3266150	1702373
2376289	3164334	3717590	1718381		3595766	2898918	3275239	2369204
2640489	4804296	4209965	3402860		6033032	2394494	3146423	2736946
2017427	2472231	2603312	4270308		2397131	3066637	2950704	4200792
4006122	2328562	2694597	956303		3177556	3347320	4978525	2117828
2069396	3074767	5001572	1412659		3576273	2910481	3778142	2350150
1462852	3569522	2746043	2506946		4025074	1901977	2468390	3569447
3986353	2119952	3889929	2155494		2560284	1862231	3180286	1618940
3088880	3333159	3281284	1515982		3788524	3794466	2460096	2763096
3098112	3252861	4026797	3170534		293481	2981261	2723902	3111984
3696360	3389821	3394150	2597806		2513317	3703931	2834586	3771970
4133179	2487333	3565417	2463115		2727536	3379876	2990327	2751982
2129891	3277036	3026914	2145797		3286451	2385523	4462788	2977624
2749362	2150333	2159257	4031260		2316435	2452599	3983657	4212501
2500140	3716241	279628	4266863		3817234	3252282	1900885	2164383
2639899	2453483	2163272	1364565		4392629	4758164	2826978	3073471
1967483	2781443	3357466	5283440		5234087	2650587	7801784	2094506
2806224	2976984	2555622	2156594		3542837	2536547	3235003	2743789
1028197	2776774	3064917	2483117		5055447	4744356	2775078	2132758
5442474	5144798	3058570	3846178		3950284	2647137	5063690	2085689
1794212	3297376	5028412	2156641		4891221	2225138	3808363	561981
4038697	3875802	2995381	2625501		2789212	3221507	2993757	1554460
2617872	2493014	2485945	3318180		3996404	4895480	3022757	1721979
3130628	4166459	2829431	2077774		3406436	2400697	3544490	3584904
1635601	2656287	4094767	1435057		3454070	3090326	3280362	1815043
6098441	3199135	2462907	1273592		2553253	5509534	3373590	1720072
3088864	2995078	3517974	1476200		2183409	2607823	3474485	1341649
2659307	2101553	1432517	2811883		2557649	3657594	2636583	3324299
518672	4609423	2590547	762359		3739785	3300654	2693411	3324130
3345467	1507240	2217055	3632981		2528189	3917899	2760129	2413952
3116616	4275703	2559196	3246280		2816794	2486399	2120303	2208305
3525886	2386336	2838042	3055896		2884351	394186	1340019	3196696
3127960	2120215	2745975	2731324		3547487	2774519	1238322	2144014
3340861	1609232	1775973	3883640		3228737	2755305	2221802	1032589
1549522	3133947	2231830	2907510		762430	3364453	2533202	1881024
3492972	2136020	3157205	2261277		2831078	2590715	3501380	2443700
2442966	4175793	3531846	2723705		4603241	3966696	3478373	1953483
4731517	3648328	2873828	1496486		1232773	3696209	3452445	1888447
2925172	2516395	4996461	2312820		3507723	3426404	3384093	1620766
2112990	3148643	3577187	2673710		3135712	3053960	3809838	2723814
1287035	2778391	2558494	3701134		4968781	3910752	883548	1397496
432680	2514018	3722989	4746021		3756660	3668868	3873184	1676459
2804612	2097268	3192353	3371611		4090153	2276852	1954793	3820279
3061947	3247643	2549602	2791551		3891052	2238278	2979088	867092
8707022	2367836	2745571	8841136		3090739	2581650	3264030	2718554
2897075	3016980	3171552	3841596		1162533	2229437	3892606	1913550
2833078	2848723	2125992	2623302		3301797	2823124	4095762	1195962
4208977	8655097	2172813	4062843		3174660	2914221	2125582	3427122
2364798	3252790	3792104	2086636		3219738	3068271	3270054	2835537
3403772	4117697	6920535	2803481		5389526	3613587	3906793	4063958
1216294	2850359	1899519	2563693		2892503	3712401	2801181	3027142
4010138	2390969	4883738	1692158		4551425	3631179	3992289	2660943
3689485	2621871	1120015	2853735		4093289	3941608	2243067	597959
5118898	3438603	3466474	7051525		838877	2711372	5000282	10519569
2720092	1172634	1924093	1903953		3565515	2488786	2586900	3021259
2119215	2226503	1604169	2167804		3801517	2392611	3156799	2660808
1036169	3770101	2958794	2107235		759370	3334608	2170547	2610349
3642152	5802204	1916877	2495129		2923387	3152773	3322456	3542988
3998958	2487064	3361463	2272732		2950003	3594953	4679875	2399124
4161179	1354800	2637750	2376423		3977676	3030735	1227269	3073711
2021363	1290120	4098384	1918714		3567926	3988795	3091512	4733871
4151204	3520083	3168867	2884339		3831017	3286517	2461536	2502681
4277842	2777711	3383761	3720988		4375769	2742350	3860880	1462828
2942051	1400415	2301510	2488011		2895295	4071297	2648161	3021627
4058503	2532961	2164584	8147841		3224621	4818138	1342607	2717898
2417934	2962525	585706	3378955		4035101	2701580	2157392	3076764
3374855	1656820	8873366	1567073		4740147	3138636	3373192	3875565
557654	1609603	2919313	3101517		1752004	5997627	604875	2103928
2902730	5960543	5563184	3507981		3765171	3044327	3304822	2387400
3454229	1440284	2108964	2823778		3706040	3578845	349260	3756229
2576421	3762807	2656604	3852217		2350281	2003122	3588625	3761076
2970633	2936465	2983398	4161279		4088504	2296428	3541712	3340074
4630122	1016241	3045736	5409677		2657975	3315807	3246804	3790750
6138222	2225850	2511626	2520124		2088171	1313859	2981047	3568951
2187080	2470511	2150269	2214011		3935745	5623655	1008859	2933729
2547969	2480419	2079124	3595708		4029608	2924653	6009889	3331368
1780225	3138325	2550321	3563131		3775160	3118764	4001233	3159649
4448437	2436939	2369040	3699717		2163322	1472215	1873151	1399662
2395067	3509638	3763002	3368925		424942	2381371	2556810	2396100
3669237	2126047	2545523	2455447		3403829	2513398	4030882	3662896
2993189	3233619	2020832	1277630		3429158	3735168	3343768	2756896
3082074	3870650	4219567	2989549		2878686	4050363	2107391	2604852
3984237	3259110	1971771	3118333		4033060	2918633	3423166	3608872
2713879	3143823	2177239	4202373		3292349	2819278	3645957	2653565
2130030	2400216	2884687	2938482		2628292	3498679	3526692	2795721
1168036	2311708	2622934	4276652		4083752	2143367	3159955	3158994
3232736	2703595	2793894	3908464		3320132	2775023	2360827	1166150
4516001	2672550	3060404	2767411		3858904	3703134	3144004	4443980
3194724	7580703	3363183	1704304		3015830	2816110	1489753	4365834
3565647	2645677	3191674	1224731		2326667	2535689	4950855	2225256
3581450	2666721	3266120	3849898		4080915	6007190	2463929	1794274
1497969	2153663	2216111	2688750		2653421	2270172	2416527	3787133
944689	2141718	3642915	3183585		3088333	3727661	3535864	2633440
3529481	881675	5166461	2305660		3340109	1640317	3031518	2663047
4161437	3090039	5109403	2496551		530563	3661299	4283511	1256682
3126569	3606496	4114871	2705825		4086557	3464715	4094434	3314749
2501179	1870798	925751	2274947		3695727	1444254	2541767	3906826
2674864	1702425	1981938	379268		2333964	5870723	3979432	2682683
1543729	3965340	3031118	4455626		4772672	2692386	3081856	2572524
3860842	4150650	2375500	3169801		4573829	2777561	3460096	3687269
5571091	3037308	1911346	2166029		1209767	1705585	5306542	2366201
6185570	1928542	2582366	3984239		4630033	3474636	3324898	2047633
9179535	2231273	3364061	2506355		2327199	3600961	1051746	2888827
3655943	1425183	2815140	9311869		4151720	3586964	1673265	2831804
2999093	2830999	3144758	4381074		4555898	9522156	3576693	2775964
3494904	2745107	2491305	7406738		2044646	4687323	3712215	2507375
3310147	724673	4134937	3411197		2086071	2170896	3779898	11367585
3185442	3585375	3412182	6335317		4270771	2514599	1981967	3436225
5324874	2932959	2499909	3661277		3495792	3023701	3821485	2064234
2456956	2130690	2852795	2975251		867351	1038460	2180798	2665559
2171844	2797618	975944	2474428		2474037	2949680	3990518	2442215
2654294	1194046	1306259	3593784		3263453	2777157	2421248	3653456
5095706	1763478	2316160	1260449		2606286	3034783	3248850	2714117
2834902	5142560	3071484	3017158		3230549	3553670	3500684	2382522
2968062	2117553	3459157	1931193		1963144	3492203	2733284	4838457
10487656	932342	2747669	2481931		2598207	3128103	2447096	4031270
3427170	2269282	2352336	1298462		1981775	3873620	3094632	2675195
2785269	2839897	2159287	5563083		3840885	3408537	2178237	4031096
2652746	3820707	3572036	2495102		2431279	3076314	438578	4102191
2962924	973950	2156700	3093212		3472072	4349326	902948	1915372
2641351	2597506	3624700	3771690		2443109	672611	1158343	3438936
3458707	1602301	2292241	2498142		1900236	2272828	617759	2853347
1752110	2688725	2818392	4139305		1609571	2089294	2941829	3977909
2122216	743882	1942984	4138055		3277275	4663273	3971232	2483757
3252955	2903784	3897320	3522680		2211708	3181145	3221766	4095939
3514081	492841	2696147	2209466		2923622	3200814	3569853	1891036
832947	4119803	3153868	2491541		4146290	3190462	3132937	4049118
4182880	3422048	2882638	2940720		4453915	3711904	3856569	3335399
3576903	2341784	1994596	2732120		1798072	432658	3135242	9858164
3110159	959576	2795999	2289311		3335662	2051121	2078535	2464289
4966996	2468636	2987694	6794049		1083919	4195013	3481847	7720636
3332683	2421344	2764530	1713313		4634251	4656155	2634161	2914339
2682887	3144746	1446859	1531978		3831997	2069799	2838409	3134538
2423719	1780310	2136993	1990382		2670279	3822525	4259946	2512530
3552064	2596481	1968810	2276792		3514357	301859	3769790	2226130
2319549	3746975	2376241	4223784		3778721	2753198	2382337	3073662
3626048	3043385	9485787	3677064		4991803	3817781	3088623	3167209
2498044	2525184	3260199	431116		4162401	3011440	3384935	602982
3355490	3658380	3748418	3545041		6165847	3834342	1376408	2102940
2273046	2685307	2639996	1050880		3517156	2523121	2803973	2839222
3077561	3607251	3566569	2750805		3597808	2218100	1081665	3393887
2239890	3132092	1947895	3347079		3591880	1986261	4091012	3239631
2289418	738572	686585	2954861		3523505	3524397	2108554	2113001
3133152	2597822	2872658	2503148		3645227	3457348	4081074	2829856
2284786	2301270	2963850	1858928		2463235	1917343	1900787	1830218
2279417	29333124	2716594	3441371		1324649	1735705	3159612	3062480
3709841	4598187	3342324	3065569		3166954	2335189	2204270	4072042
2530428	1825981	3936604	21587652		4247219	1619838	3819637	4190749
2104264	2644892	1584188	1977042		4681237	759379	3375620	3406087
2237263	706652	3314829	2479852		2212855	2387284	2513476	3339655
2500355	2765742	11485965	3232449		3584193	531380	2928459	2586411
3566626	3075381	3125885	1346243		388982	368150	2527651	2609709
2691959	2901854	1919007	2563852		2887209	367620	4120717	4508419
1496573	2849134	3204221	4078774		2374600	344725	2337201	3582844
2476366	2539137	3140804	3371174		3425153	3578688	3888695	3828171
1938316	1687878	3010710	2005095		3388560	3618437	3223823	3906042
2514082	2322511	2237969	2936994		2964873	2325120	3435650	2497827
2696635	4484127	5439757	1973792		2425431	1754220	3241398	2297437
3059016	2216200	2629390	2321660		3332294	3435298	3978504	3583083
2495051	2144477	3785711	1257846		2663410	2856947	3752763	4464703
1615887	2554799	2117281	3363069		2531549	4208666	2624749	2315486
2258939	3706763	2598598	1530423		4644244	4255415	3244528	1970169
2938186	3425432	3847156	2482383		3431478	3595950	3823116	1087360
3028911	3162719	1917425	2669294		3781030	2014060	2453904	1848123
3440456	3178764	3159860	2857975		2726003	3203538	3206334	4094346
2667660	2888515	1833009	2284144		3526952	3591678	3120562	6166414
2066856	3663112	2086691	2134274		2228759	4984362	3835212	1641026
2421964	1743248	1761668	2616876		2904892	1470734	2496143	2483727
2528167	3466458	1933308	4604848		2114917	2620017	2788133	2910900
2431645	2304046	2128551	993099		3930435	2336446	2017452	2267337
2582957	2740236	705746	3081925		2464876	2671867	3526228	1875980
2340420	1407361	3564182	3241276		2468324	2988986	1967203	2709360
2363013	2477623	3068672	3097763		1908226	3855604	6978166	3803268
3109982	2054048	2320776	1915030		1428129	3288182	2181964	3957514
4607553	2395574	3641018	3857864		3511407	3622917	2765828	2504561
1889996	2937650	3523457	2616445		2182937	3210183	4688038	3131676
1774081	2085832	2956566	2817667		2163041	2818760	5041896	3750049
2121068	3030046	1224538	3378041		1736649	3431622	4369099	4209250
2105285	2289712	2890243	3042668		2314942	1474012	2407692	3635751
3634806	1720351	3809501	2677952		1279390	3836915	2744244	485946
3682552	4650379	3235836	3362191		2957778	2035884	4408493	5721052
2022219	4121228	2223049	2249501		1897957	3915710	2142822	3575205
5036857	2941416	3419920	3848823		2749029	6209744	2676394	2537780
1601313	2867970	1757118	4154437		5985023	3949170	544758	1395121
3381477	2653163	3388143	1146919		4294959	3428710	6472416	1113411
2646830	4234551	2669838	3481415		2716032	1860418	4030701	4492192
3361124	3162867	3230677	2717307		2106310	4695439	1728438	2210575
2238949	1720156	2250218	3326699		3011115	4876789	3081302	1928080
3523565	2410617	3571520	2669039		2448059	5637089	4694560	2770766
1772347	3273792	2320400	3510426		3559243	3198002	2979252	4497411
1824942	2628083	2533109	2122892		3306443	3563032	4039294	2269952
2631392	2146620	1199287	2770276		1961074	3754834	2730514	3290215
3138943	1969727	1023275	3456922		1173561	3986556	2329620	2766577
2272103	3003618	3383260	4026831		2637561	2072132	2644916	4179886
4221650	2535206	3026238	2837278		4282133	4831003	5016718	4066868
3709566	1716548	3299055	2220902		1993516	1946768	3582652	3583196
3589515	2846148	2451732	1137831		3061421	3246691	4189733	2781693
1423298	2834740	1724900	2213619		2677152	1771348	2194907	2778127
1801222	1827037	3118005	3185001		2296718	2943330	2402213	4413786
2784238	2254872	3811720	3141501		3168039	2289077	2825024	2724787
3886956	6093675	3212714	1991806		3168051	3644681	3619221	2654678
2012554	2435347	8979392	2665949		3376221	2229678	2743801	2878766
4226325	3132218	2401141	2863707		4190530	3783658	3180194	1032211
3246266	7912069	2187968	4145666		3888534	5148628	2427144	3572186
3835508	2827826	2932345	2270622		3030565	4390405	1383516	1967211
1806738	2428234	4020002	2089639		2001981	4382349	1124704	3380526
1881155	3133247	3605701	3684283		4043704	3581255	3204965	4089493
3104645	3080511	2874772	3432573		2425553	1660348	4367573	2243412
3003381	721854	2691047	2507252		1711600	3564768	5257693	1899095
2733212	3396446	1929780	3230178		4108572	4045550	3312024	1347991
4637002	3237276	3452744	2494879		1319633	1648155	2469794	3464963
2921642	1509698	3225053	1147705		1133611	523559	1250671	3386753
1473471	1562539	3846367	3444609		3727062	3572053	2616837	2979669
1793839	2719365	2753351	3513500		2542812	2602411	3084337	5683458
3637588	4194144	3542616	3802661		2374547	3708333	4526475	3871621
2776154	3796699	3847878	2759237		2363096	4406203	2332483	3023010
3371011	4625215	3715623	1084331		3369079	1916028	2387895	2232723
1995205	2889848	2184771	6344300		2130359	3984793	3636781	3470446
2542360	3935656	4158507	2999624		2875215	1216057	3102989	1407366
2057183	3650035	3468097	3122300		10804031	3297368	2530570	2127873
1754769	5866317	1981560	3849071		1847473	2824633	1834457	2681215
2038652	1273012	2271373	2117857		3639867	2957085	5583650	2329091
2038155	3043435	2009795	3779634		3192729	1375002	2979552	1053842
1021653	3198545	8233263	2146939		3567068	654930	3210636	3972548
2654745	2467161	2417689	1173213		1398170	3969823	4548625	3214414
1957553	2283458	6157317	3195186		4157749	5593479	2634266	2210569
4440991	2705961	4061589	2575273		2911331	4444779	2251751	4180041
2617537	3183640	3273973	2803180		3516979	5734605	1185378	3671440
2564588	3519899	4759206	4113856		6108559	3451754	3610132	2228582
3411437	2401297	2165274	2522514		1623416	272210	2890534	1406029
1952935	2965865	3478456	4083528		2883935	3423514	2462130	3666639
2359398	2991967	5382511	2204896		2726760	6751443	3762942	2506234
2555490	1901154	6307469	2680376		3927917	2698081	3572021	2504139
2644365	2681096	2396675	3610780		3247744	1445958	3025266	2074536
4543117	1912677	2915599	2869043		3674896	3347176	4699307	2590247
1125470	2638508	2732427	2587692		3000156	2822871	3039521	2816967
3234623	5209964	2764714	1075045		1594776	3011310	1919986	2201783
2645194	4199927	2566796	3134736		3914587	4586650	3918234	3298640
3181944	2427647	5910048	819360		3010017	3095679	1789104	3674460
4064526	2359394	3406334	2067664		4385572	3713051	2488730	3934812
1949588	7039586	2762733	3591218		2988044	4777053	3271690	2724037
2200244	2581218	2574277	2689996		4247554	2678171	3314766	2740356
3640753	2859861	3869474	2250563		3243825	1913605	2883753	2307035
3259193	2857135	1155264	7444508		3951970	3476493	4192321	2573782
2649730	4120075	2264815	2856548		2584221	2839165	2480304	1907371
3455088	2779608	5019229	1719736		3993448	2751388	2669326	3647399
2048924	3054992	1529551	2310219		833910	3504330	2614796	3623650
4606023	2725768	2617966	2747082		3458348	2616978	2957478	3228515
2292288	2567474	2856336	2180368		3286779	4029858	2523578	3882192
2711102	2882829	1574878	1915504		2918561	2279809	3401749	3722958
2700444	2974750	2298522	2359627		2088684	358066	2688810	1958730
4542255	4733626	1978001	3141958		3632457	3603062	2497432	4909202
2055842	1658799	4529641	2258919		2225352	3750345	3258995	3023135
1709554	1669216	3127851	11351271		1381329	2692437	1952642	2897465
2038678	1650818	3769388	3366653		4797197	4096343	3754596	2072236
2095566	3190857	3821909	5342769		2181462	2925032	2180695	3688548
2308499	2152614	4574852	3709112		2711077	3450010	3417834	2786754
3282235	2728323	1293353	2235828		3369487	2486434	3668330	2904324
2595260	3656996	1489936	2747182		3525201	1457966	3120354	1435929
3501763	4443713	2594414	2383064		3112522	7090210	2232420	3634668
2419573	3611179	708724	3183013		3421700	2802202	3331324	1765774
3698971	2387003	3208205	3191953		2316291	4888556	3462632	2182043
3372841	2870664	2286331	1906278		2170745	2550167	3236631	3019878
1883882	1783180	2200180	3648017		3215016	3466504	3039142	2848901
2559166	644700	3177373	2576225		2894700	4903587	2181599	3382768
3081843	2779533	3614223	2302390		8014982	3668992	3713779	3887249
3147742	1628335	1103688	3795908		4004677	2396869	2555404	1884759
2080973	3285391	2258053	748140		2582580	3861569	7354147	2296436
2634730	3065733	3190196	2046245		3566472	3530572	4078768	2572192
2054830	2891632	3108713	2693259		3252932	2175371	2571429	2380234
3302889	2788674	2605226	2039639		4153917	2610966	3302570	2748816
3327516	3599126	3351129	3975181		2193653	4410880	2591173	1748002
5438777	3201313	2429918	2578109		3563874	2700795	3486998	3078771
2986464	3186591	2532679	2415787		3611123	4522972	3906438	4143614
2714660	2720904	2114031	2561999		2917862	3611294	3391031	3712902
2824990	3624088	2595748	13686107		3201218	5206396	2813260	3736061
4392509	2217693	2340945	3058315		1223852	4873512	2327468	2048704
3046988	2104562	3040715	9306529		2499089	2376647	2227830	2652467
2458787	3616266	2415356	2519488		4549402	3508530	3079223	2032650
1898643	3839493	2075898	1975507		3174154	3248665	2828863	3265466
1764234	2337531	2764296	1810172		3069296	3147245	2860996	1238523
1906080	3288930	2625625	2628052		1293626	3969096	2755543	2064142
3358905	2958238	2221083	2874557		3667441	7385401	3917283	1434376
2481153	3187759	3539348	3020218		3459143	3802267	2338298	1295781
6821743	3015864	2288962	3269316		2617065	2820789	3207304	1938809
4479702	2916269	2255822	4258445		3444174	2709643	2081027	4088765
2068631	2416104	3838780	2802443		2042177	4522040	2564851	2933799
1697961	2475350	2292596	2978705		1139632	2706113	3843977	1594370
3223527	2233517	2514398	3684014		382264	5031059	1679045	2716643
3064521	2444318	1726289	1168477		3979280	2747944	2628273	1002464
1676526	2201613	2991632	2020430		3244024	2519611	2407813	2747382
1154046	3894989	3061990	3809756		6481541	3450381	4199971	1989150
2750101	3499781	2831943	2890205		1281440	4022696	4056082	3411633
3361177	3100782	1199206	8854641		4224908	1992671	654843	3799220
2560404	3414894	3881089	3410250		5354679	3774306	3430891	1805625
3253482	1144577	2598581	3370664		3592581	2819674	3764094	3610128
2585780	1768757	1719596	2354656		3526623	3264889	3800399	1819679
1817905	3307683	2779652	3326379		3362591	3831167	2967920	1756369
2394606	3784912	3094006	1944305		4564196	3355520	2282855	2722220
387758	3470012	3112132	2554118		2770574	3744427	348647	4685184
2510917	2257761	3578832	2690415		4106503	3510524	3383124	3592923
2362797	4067864	3279211	1710161		4715696	3426076	2541839	2606508
2085969	2660491	3139161	2333282		4225835	5221086	2013322	2459430
2016070	3255554	3925466	3554559		2737828	1535395	4010087	5923804
1792644	4330925	3471369	2799427		2565804	757036	6059470	3662927
1905519	2656141	4301881	2278437		3877389	2310382	2648721	2408933
1339134	9545928	2654722	1718929		3381654	2287883	1665373	3156817
3277359	2735154	3547777	1300577		2532688	3305958	2351242	4630193
1497731	3181003	2484243	1894161		2947876	2430183	4100532	4896928
849885	3506234	2830708	6053935		3756917	1483220	3852610	3282832
525168	3541601	2310793	2367790		3710277	2128979	3374432	2455679
408627	1758755	3434813	2989083		7958701	2614452	2426406	2176771
416795	4996240	1167089	2303519		3887721	1287813	3361824	2645178
1469888	3287315	3790578	1161508		4460516	1240347	3216720	2193261
3330467	6523137	2349142	2547160		3323743	456587	4075799	3691817
2802240	3601839	2272036	2981565		2313983	367874	2370529	3483904
3832370	2578813	2005995	3099832		2778353	6998906	3176752	3549764
1618657	3649026	3527163	2980341		6356920	2667087	2385636	3277227
2446237	3120861	1659594	2168589		4376061	3592090	3864621	3225979
3745395	1780484	2481724	2245169		3792267	4022783	5490333	3116145
3447719	2088909	3462855	3230699		2437314	3058863	2443596	2623322
3034059	1670704	3515526	3140112		2027370	2628614	2880669	2251133
1156666	1900308	1731707	2582370		3569296	3633894	3320105	3118675
3577444	2837934	3192621	1804553		2884138	713793	3683231	3563198
1322690	5462253	2485221	7559553		2623852	2941094	3307727	3340074
2862039	4540873	1359263	466943		5263177	6821259	2830622	2785160
4097191	3059168	3179333	3747804		3236487	3625086	3286482	2953228
1948545	2743292	2603549	3296366		2192847	3700303	3402680	3334380
3024240	2297568	3271835	1021148		3962054	4093982	4415535	4057717
3051569	2916034	1652342	2682288		3664145	4105886	4023722	2254050
4698225	2444042	5331281	2499717		1884591	3303797	5575764	3070950
2917544	3362705	2388921	3522492		3552156	1461300	3413148	3316313
1327192	5540738	1754548	1782427		2576247	3055117	3750084	3140101
3211373	2726574	3682094	3606433		3185354	2573978	3216106	4633609
2719923	4139192	1800453	2307145		3274806	2426787	3739778	3237906
4153851	2595948	3400467	2745258		3753682	2973748	3859901	2992072
1491568	1966583	5015413	2859115		2752073	2524443	3828119	2779393
2966945	2243751	1200813	2363827		3185284	2901279	3315543	1739093
1448285	2433489	3739423	1630226		6522693	2501494	3113480	2290885
3050831	2939864	3660361	2626556		3166015	2598985	2078424	1232533
4529727	2564216	3809363	2651220		1636496	3717824	2200863	1554319
1966842	2255156	2878691	2509136		4609212	4663374	2456699	408632
2108551	2530765	2539454	3811265		4171867	3338074	2718522	1002383
2172963	3122700	3353423	2710048		1378263	4047904	1025024	1639677
2696411	1071796	3141206	2087781		3893746	2700770	1860003	3062611
3267202	3139391	8627447	1612694		4129493	2922565	2928174	811742
2465677	1849872	2689469	1960568		2737684	3074667	4567036	3801056
3630797	4050618	3504496	3510081		4202077	3610403	981161	3442445
3481999	3485647	3214178	3402119		2888314	3444658	1718464	726336
3083767	2659213	3581067	3166662		2858046	3822087	2294666	4193476
3754067	2786741	2607924	3212509		2866540	2416363	2859750	2921869
2283784	2535236	2773472	3566237		2333115	3528916	3000864	3342094
3951342	532891	1810419	5310091		3051444	4088436	2944117	3067532
356457	2516943	3518311	1897237		2617245	2942080	5070029	3617390
2617717	3388458	2290845	2241137		3347869	1086342	3651809	2664342
1211268	1147052	2356231	2075303		3438022	7549941	2658218	2690837
2675222	1031611	3604161	3588176		3919099	1070772	2655056	2705612
1744446	2943309	2233641	5308370		2970678	5463853	2127399	4293287
2143588	2122533	3091111	2096297		2680933	3984861	2948512	3689745
1998229	1937062	2527111	738674		3177280	2912798	3274854	1486726
4160938	2903697	2732110	6179103		3650455	4429498	4794842	1097063
3267309	3008912	20887110	2995863		2555953	3505115	2758796	4133675
3683209	2219153	2443560	2615664		3595824	3742119	4206557	3247193
1702911	1609659	5058996	3751268		3795803	1730743	517514	3610774
3360977	1941604	2881835	2240638		3655535	2144340	2250605	2829178
4378884	1388639	2676255	1985135		3598204	2922826	2363221	3330569
4566503	1422173	4042745	2434220		2311766	732286	2078093	3941360
2881568	1531563	2411531	3958942		2055335	2867957	3604687	2630318
2109038	1413524	3077199	1797005		3860193	3612858	5372512	3509147
3257687	639295	2651394	3813181		3164622	4461714	3233436	2637334
4689790	668286	2854932	2494159		3630761	1817598	2383236	880947
4149046	2283838	3003486	3476862		6924950	3089530	2828171	2224499
975890	4283143	2508446	3887426		2899087	3192937	3908261	4479280
3662706	2807940	4110518	3554615		3605338	3838496	7267745	3904793
3705014	4359376	2263858	3095366		4225659	4176774	3791398	1292904
485209	2477513	1314195	867273		5110541	466989	2834488	2274606
2105359	3117056	2112826	3490886		2956371	2890072	4663663	3349624
3375403	1859782	2962065	2744327		4097675	2835189	3465789	3719213
3302209	798182	4910341	1104769		3463653	4301576	2026349	2549715
2631977	1939226	2135070	939390		2494812	2894895	3900868	2733633
3693599	2645032	4626230	2715444		2549076	4701281	2755796	3382660
2594071	2290501	2511468	2084431		4487205	4557922	3645510	1200101
1483736	2943199	1899103	1857146		2339858	4163901	9252296	2814529
2660149	2086361	2550705	2689538		4905632	2747730	5849745	2080301
3688410	3988160	2684672	2162623		2796142	2934895	3716424	2500669
4086279	1595680	3458512	2792903		5211059	3265509	4242377	6142838
4463366	2946712	4392587	2836437		2610191	3598001	1595167	5425022
1748395	2345783	5038619	1030950		1201323	4275252	3210813	3652933
5178961	1917343	3855152	2615868		1466119	4162581	5054341	3663502
2917796	895285	3161104	696847		2871569	1409319	3203076	3471501
2364544	6226135	3629802	2951773		4234272	3107532	859424	3670613
2144161	1776132	2985698	2206529		3346261	3334618	3180502	2129300
3157228	2684217	2802684	2923455		3447616	2429212	1777407	1981166
2687322	2687798	2005231	2966909		3035773	3793569	2833222	1795641
2780549	3875040	2083498	2820676		2484170	4536752	3333937	2576582
2913261	2771510	1278127	5340427		3537784	5833687	4039279	2259118
2884572	2987333	1765029	2473913		4096232	2325635	328734	4540567
3798075	3141431	1147725	2070216		3393466	3091066	2329621	5587362
2859037	2617461	954470	2939482		1650713	3594818	2088610	4004155
2672525	352241	1023998	1942645		3000091	1732334	1926258	3467165
2967597	3346921	2339612	1126009		2519776	3172501	600743	3050189
3360359	3107538	596980	2372158		2828554	3225950	3301501	3057552
3868009	2749345	489943	9364905		3121024	3343596	2729868	4205623
1775978	1106927	2324019	2963692		1962171	4240664	1740585	2746348
2596935	4782328	3085944	3226915		3313720	4292915	1476748	3362970
1594402	4204648	2591335	494308		2332360	1735914	3774307	2921988
2551774	2916720	1453370	3268009		1872836	2106374	3105574	3714518
2042347	6570140	2225024	3724639		4678425	1119732	3041882	2481537
3640210	1761395	2529948	2311967		4317525	5306094	3979050	1899944
2867474	2483890	1989644	957507		2765842	2983869	4140705	2399223
3402961	2150875	2626495	2395442		2343219	3308025	2930573	2501624
4820606	4229209	3003420	3149530		3278429	3573851	3221177	4156029
2027733	2734572	2124442	2118483		3360854	4029196	482349	3161049
3871612	12481476	2531440	810617		3321750	3266595	4623903	3014770
3439513	2609508	3898587	1058632		4451590	3816485	3898188	1320075
3022344	2303155	2096074	3279077		3048002	13018643	3183367	3376545
1176219	2655574	3794612	2261964		3272309	726087	4271378	3573698
4534474	3709040	466773	5840019		3550434	4255015	2644307	6342726
1698315	6584231	3176227	4515985		2323112	3370569	3459937	2304626
1617686	2792044	2647694	2372215		2441948	2714818	4392731	2446275
2481249	1732447	7080994	1237278		3299649	2389297	2833418	1930276
3864358	4024635	11839291	2355653		2783140	2628154	2331982	3107804
1457858	2236995	823708	1211965		4039349	1637377	3326303	3687959
2929771	2801418	2767724	4796503		2893894	1980136	3668919	3841092
1901252	3008280	3261070	3997078		4618783	2177728	3607000	3876914
5460244	3097261	1701344	2377683		1955696	3147073	3435185	2601557
7902144	3011837	3097992	2511424		3296538	3294195	1950037	2012174
2560954	3562481	3476954	3232944		3850674	2992856	4009935	6011106
1728938	2882125	3253322	3219101		3641063	2934816	3675808	3556416
1122290	2509909	2606581	3067624		5112244	2790159	2438229	6758554
2098880	4009745	3181477	2312965		3408526	2649212	3089916	1151982
336690	2220045	2855575	612153		3631319	4684103	2268113	4091660
4949252	3072044	3264358	2065258		4787083	3419539	3977562	5079056
2632509	491103	4358521	1380961		3661898	2427868	3747060	2789234
3612261	9455767	3639153	2858954		4442716	3725713	1611823	603956
1665170	3603400	3959537	1936419		3452075	2096934	2745070	3271192
2677739	3952720	4580420	2540345		3662764	3267886	4083989	3458433
1569945	2716287	3359673	2804836		4500428	3693953	5688774	3219340
2316188	3470641	5406527	989475		1473362	3431197	2624822	4277741
2844383	2324278	3123566	1090638		1493576	5358293	1433287	3465557
2752933	2770560	2428666	2591973		2561978	1432158	2581003	2381035
2839298	3012907	2596707	3377375		1797946	3560959	4329591	4806508
1320052	3378268	3435112	1256189		2954286	2850844	3830497	1743624
3262063	1934700	2175835	1749284		4612390	3037025	2569317	3479694
1195004	3363064	2458038	3338290		3452607	4500771	3638391	3615937
1620315	3131123	3328631	1585121		7331645	3198056	2516806	3476026
1528441	2829056	3910176	2095846		2667098	3865463	4257075	1059920
4259814	1927788	4746373	2576027		1276746	3442550	3026258	6008986
1377489	2674682	2705915	2223295		2838963	3858375	4435169	3856972
2842128	1694815	2646356	1688748		4763171	8806608	4915136	1182713
4269452	3434709	4300947	3073947		3825286	4147766	2858167	2632247
1001830	2539030	3168990	1353837		3138992	2322093	2296560	2629427
739675	2892537	1901186	1695893		2686449	4379424	1144056	2719664
1218683	2469823	2949164	1590563		4012748	1336393	3292968	3953445
9514718	1646800	3452545	943951		3545026	3654965	2670333	3254704
3609122	3300641	3356774	892796		2701906	3847631	2951885	4224573
1779113	2998925	2620020	639998		2320129	3620023	2554319	3714915
2031541	3145827	4051664	378065		9021609	2662424	2993869	3445648
693778	3393939	3084222	3270302		2995512	3587277	3549245	3584374
3211124	2313309	3436649	674404		4318288	3239294	3565821	2066562
3447448	4722335	3960747	1819395		5067878	3601786	1793900	2930371
1794890	2616215	467935	3437389		3184965	3402304	7456919	2515546
1498481	2374291	351502	4121084		1674763	3668772	4110537	3721766
3927427	3183331	3744422	4309715		2112818	2989364	1607294	2267059
2019612	2955380	2417205	403450		2198512	3682088	4150003	1926678
2669652	3652865	1476264	1925693		3482040	3341744	4389123	4138854
3162067	3272481	4338490	2877196		3868131	3979229	3267673	2305505
2189466	2610370	2056279	3090034		2918508	3684490	2910816	1979563
2908900	3471087	3603848	8031988		2418168	3969435	3084683	2988233
3043873	2795165	2718290	2569638		2537151	4792007	3264682	2304540
1665492	2426419	1379000	897167		3444637	1910136	2138139	1811391
4719000	2405291	1542240	3996862		3221523	2140698	3966480	3246799
2653031	2040909	5250835	1202819		2869381	3077008	3564781	3372553
2750340	12422463	2068748	12502118		2985004	2908887	3234861	4359860
2915019	2510763	2107526	334240		3500238	3007044	2997155	3603059
3689366	3526099	2038252	3788247		3456493	2022743	3279814	4821706
3274821	2627308	3844304	3886291		3448359	2183110	4227962	3780150
2682537	3598682	2378132	1784149		2925903	2797728	1542777	3207159
3570046	2415215	5050762	3537962		4611363	2347268	2628331	2911542
2880943	2111748	17306628	6037123		1951337	3063648	2971443	3670434
3401884	2565568	1459087	2217953		3509288	2161746	3673703	3168534
2338832	2567890	2210316	2218901		1217635	3369736	5222910	3696638
2171350	2693729	2918953	2457693		5090227	467025	4603586	1267136
4923027	4002957	3224345	2439057		3870757	4401027	4451251	2543945
14097554	2694804	1850296	2300126		4518811	2711851	2795610	2331661
4088719	3542148	2409267	3316483		1296017	3435065	3145170	715863
2171240	3028049	2332130	508542		3907487	1993042	3168700	3455365
401654	2331590	1947854	2196640		3670163	2087314	1984124	1857508
5160412	3232988	1393372	2886154		3514364	2407460	3382780	2169768
2157560	2455877	4574526	3187410		1953534	3297747	4292231	2073787
2639014	2175137	2333050	4951618		3038975	7234622	1217975	2812330
1896868	6262750	1930081	2869920		2749012	2407220	3073760	2824890
1890393	1766531	4641258	1386629		3359346	3809615	3055604	4192626
3085489	3495376	1713243	3958930		4612967	4220081	2200376	2631913
2188356	3975038	2010837	2879553		1490786	3136063	4453700	1895306
3242996	3890405	2883794	2269369		2792185	2847668	3057252	3771646
2726414	1270890	1540694	4588012		4284386	2296645	3108854	2381406
2214606	3499358	2512134	2358955		3655582	3838976	2671588	1838468
1555993	4985204	2925105	1193315		2580641	5113082	2264245	3757317
1743391	3026484	2390182	3661585		2501744	1182744	3234651	3061472
2506324	2722050	2607935	2761053		740949	2627734	2401224	3121819
1879327	4416346	2318288	2887872		1158155	827405	2058144	3932948
1097770	4120972	3677870	3178829		4392818	2894175	2323768	2112729
3359298	859780	2050773	488058		3030023	3735048	576596	3687613
1501113	2929341	718945	3672371		3575954	4325493	5464626	3258893
1130473	2972128	3254594	2653657		4038934	3133686	848788	1503576
3122252	9991652	2130673	2420971		2715028	3228123	2828098	2827508
2390023	3854451	2220598	3674456		4045112	1707054	2216097	2490719
2377631	2568355	2066208	4257262		2602455	2475748	1024182	2625268
2608666	3437684	4334007	4361793		3350099	1588971	5873870	4828648
8172859	302781	2381003	3753362		1921348	2258773	4275698	2283310
1817732	1097031	2921439	2494242		4365339	2442818	2854285	4434534
1885031	3359104	1045448	4888287		2637417	2685770	3539236	3228020
5199295	1600783	2311510	2979621		3973788	3899043	2252975	2829402
3426185	3657886	3391892	1606298		4096031	2982131	3497344	4146879
2090173	2513372	2252649	2595250		3024524	3201580	3638536	4361953
2827741	576952	2752686	3339993		3635273	3502321	833323	2611833
3413511	2725732	3436740	2721955		4224822	2545321	8515956	3026727
1819652	2183422	344733	3018897		2791653	4365124	4340986	2862252
4301546	2679269	1231697	1893121		2982142	2427849	3937493	2348797
3388598	4091723	2466744	2274412		3112057	3993261	2000840	3033479
4709112	1743024	6360114	3690719		2289662	2761165	2639933	3851344
2240914	2245433	3120594	3120330		2351435	4469150	3122301	2609480
2952408	2708956	3313118	1955037		3036517	4617401	3844418	3607651
8071087	3058843	2219517	3050720		4585188	4228658	4156365	2515673
1971423	3553848	4677383	3313804		2986948	3057090	2155264	882239
1990411	2970900	2218085	1358199		3146743	5072438	7153941	2633843
3323420	1799058	1950685	2858669		2808729	2321684	2199066	2704062
2721515	2660816	1510390	3495524		2610461	2140081	4850790	5558401
2511731	2648199	3694487	2122783		3005356	5549697	4147901	1983764
1784558	2604718	2880596	3663730		3015026	2654740	798840	3197543
2465480	4820304	2983701	3028122		3330428	2918076	2312937	3433560
3297376	3766226	2924249	2663344		3437389	2923452	2006751	3662763
1522834	3384412	2088881	2251624		3181693	3072939	3724745	2799494
2036456	1941286	2708070	848178		3594950	2806649	5238468	3003552
3312177	2663970	4109792	2573736		3519153	2687610	3052115	3609020
2541338	2096384	3641552	2811940		3484508	2576247	2506105	3127619
2971863	1451034	3098104	2832563		2851244	989895	3006487	2911739
3147525	2260175	3891518	3700047		2876074	3877902	2304296	3032367
2615817	2321762	4259482	3070498		2204182	3468252	3073206	3271312
3278516	2961563	2267659	2655697		2649997	2638987	3871825	2679815
2257127	3740737	2496936	2681881		5936973	2898695	1789884	2308375
2531115	2324706	2223110	2056128		4548055	3574058	4134651	2547139
1663709	2935226	1906961	2371523		2196004	6952227	3700945	1968813
2397033	625945	2284184	2573359		2378233	4025394	5387365	1950685
2520689	1456595	1878951	3816154		2612158	4075706	10777689	4167675
2668341	2957596	2634556	2824751		2680610	4040102	3324394	3165698
2192720	2585407	3386154	3753598		1202156	3308887	3138965	2874749
3194916	3437644	1717258	2317173		1651560	6037278	1918459	5079100
2024400	2315455	1728470	2388531		1815036	1960722	2451643	5757131
1649023	3744636	1602893	1787756		1347926	2573755	3591100	3263175
5501401	2877484	951011	3183735		1434127	4125668	2704336	1486265
2094869	3228765	2362595	2398186		621363	2003247	1159474	3302318
1438315	4053697	3332615	3016311		780660	1331374	989031	2577327
3555328	5265537	1513095	2543033		747743	1141722	3825558	3682215
2277649	3676300	3206877	3344907		2409526	910123	2326093	3075314
2077562	324465	2548574	3057185		3490737	5843296	2793342	3000158
3096419	3020882	1585021	3091281		3764085	4511738	825439	2894159
5969959	988291	2732715	2689728		1321607	3533108	2946774	3462009
3150544	2686763	2859523	3465617		2872688	419822	3487542	1984961
4034435	4442864	3007741	2422780		4656502	3637706	2445128	2813147
3455670	2408027	2302577	1662340		3281078	2627229	3366849	2728562
2688395	1099892	3271274	4791297		3684820	4828744	2866621	2719204
2719434	3702103	1975739	2791807		3530075	3309580	693032	3127786
3267516	2344154	4338166	3325918		3653171	3493752	2430224	593410
3721713	2423319	2246772	2244495		4726486	5611673	3018925	449457
2145475	3564554	5086829	3411646		1908988	2835656	334938	3341046
2798591	4349320	2855547	2761687		3580102	3569385	3471269	2142253
3447383	3069798	1909534	3170578		3484669	2927353	2650347	3948884
1845573	2917075	2473945	3046262		306033	3131391	2899762	2969259
3435517	2288733	1798068	3213739		2339300	3672048	3470387	3165785
4328641	2630929	6391684	2792541		2277228	491347	2791279	3531771
4506393	2285780	3013164	2643887		3290113	3141706	3403347	3411273
2254308	3080949	2078370	3212747		4372399	4230330	1326011	4101112
1451034	1077555	1485944	2891406		2733229	3154569	374526	3221554
2594734	2286412	2072888	2892876		3289351	4932147	3281491	1457726
5204134	1227600	2875388	2422953		3374800	3175497	3265433	3165858
1246966	3059502	2018747	2960447		2208669	3212726	3609731	2756963
2166152	2273900	6056428	2980881		367131	2747634	4174044	1380528
3454133	1902594	2581159	2594466		3496960	3670190	2780222	3205286
4692219	3418007	3648115	2460433		581529	2669292	2594512	3352971
2738563	2190583	2106847	2887001		3294697	3321182	2690570	3142157
3091613	3503930	2307162	3226366		2178739	3062357	1635433	3453521
3602301	2926541	3739742	2977551		3323254	1679204	2721734	2069941
3075899	1398821	3231561	2752379		3584250	2806064	2278166	3321847
3298102	4593192	939026	2765885		2423647	4809107	16648519	3996360
1759369	1080506	2890405	3009933		4181775	3980652	2677405	3668041
1012327	3376737	6494446	1923152		5564358	3739875	3156172	3444030
3098376	654329	1868744	2118363		4073120	3063924	2443434	2521476
2451592	2070907	1871589	30764820		2523693	2085601	1750235	3395752
2053775	3507937	2401142	1769941		1943440	3749098	3341906	2507756
3237988	2726055	2490582	2446600		2795489	3510070	3076734	2356615
2031461	2132965	2107654	2610821		1228380	2655343	637439	3825402
3788417	1358089	3535328	5113393		3435581	4191558	3090679	2701966
1880417	1187789	3238221	2601107		2215650	3703801	2574319	2885795
1530360	3042874	874286	4322626		3487599	3234827	1084140	2174881
3913495	1169995	2155242	2655289		2797697	4640233	2595324	2967254
2350098	2965625	2917884	2658586		3304808	2822922	2453214	2372886
2495877	3539073	2855000	2719162		4514904	2269734	3098721	4339631
2387983	2208060	4975425	4272107		3381584	3321381	4835686	3637565
3234795	1562022	1912292	2067183		3455952	2249816	3341325	3231600
5151089	2562267	2958062	1514228		5704636	3835306	3638952	2562500
3110320	2465406	2891249	2404764		1849392	3789006	2353823	2960746
2283614	3558440	1066578	2632387		3231891	2709446	3690659	3235480
3730032	1768710	3373196	2102052		3533744	3172345	1564509	5525120
2595698	550966	2146868	3866311		2658815	6044431	3134670	2677300
5582785	7278492	1954897	3158007		1565259	2962340	1894050	2525858
3311255	2269132	7406385	2355673		4409129	4411100	3496525	3112280
3712297	3561896	935343	2771490		3152546	3341250	2247550	3797214
1725084	3574058	2054736	2463831		3640035	1891284	2189770	4191439
3364985	1002314	4998754	2667814		3702882	1802027	3719046	3240700
2700212	2276231	3886776	1496628		2584570	1804326	3366865	4043584
762682	3418870	2138903	1944982		1480008	2434766	3645024	2361170
2179607	2474825	304589	1368370		3330252	3291657	6961207	7956465
3781190	3196361	2595037	2639170		3790502	5195297	2686952	3553606
2057916	1027932	2830528	1995979		4372740	2439583	2210060	3893005
2825629	1146639	3877033	1888933		2891069	4065874	3183614	4123942
3545233	2185759	2094438	2443061		3358429	3663561	3940135	3433035
4061014	3047955	2862074	1514064		3397264	457424	1818987	3150660
1930975	3012926	2470599	2300587		4211846	3694491	3619683	3399081
1959442	2687011	2500285	1874182		5271959	2934510	2095653	4239161
740001	4088218	2307432	2255598		2331910	2818313	4260991	3086816
1475806	2398638	2489448	1418833		2170415	3543205	2454755	2994727
3852439	3011409	775457	1762263		1911791	1296289	3132120	5253907
2776517	2080281	3999852	2574616		2599577	6065005	1508917	3600822
2798515	2286350	3142339	2818307		2785501	2323871	3187534	1617499
1967920	3247970	3165704	2360782		4219260	6354782	3165903	2606583
2788833	1847648	1902852	2531388		4156048	3653836	4250233	2846445
2721936	2564332	3514108	3001624		3618705	2324622	463053	3142120
2939915	2861421	2964085	2167803		2800080	1619502	1546256	3381372
2930734	2285013	510821	2552093		1795121	2892696	3689325	4128997
2024888	479124	3183691	2122954		2677868	3711595	3063586	339897
3447514	3045087	2396164	2222334		2366194	2878069	3230307	2653311
1418507	3575174	2402905	2212537		3592451	3022027	3767732	5009741
6115565	2038906	2898849	2838213		3605897	4206509	4540213	3399991
2338797	2206813	4355045	2332388		4918967	3789829	3470332	3494516
1288268	3646183	3499405	2654417		3493053	2749809	2994496	3459496
2756890	2934567	3024449	2399237		2831107	791514	3506797	3500190
2527494	2864208	1456539	2625058		4002276	3167315	3196793	4692074
3136109	2699330	5694331	2901465		3957544	3188871	2732973	6512321
2601525	2438149	2958806	6217698		1439298	313776	2893401	3723589
2032019	2168111	3384137	2063778		2735951	2869097	3031013	3632149
1596465	2844516	2782357	3341511		3618472	2703760	3941151	407682
1795090	3183363	2607548	2832323		1826477	2762121	3661652	2557974
1343893	2832743	3323571	4757849		3441744	1332313	2468538	3669316
2852700	2369444	2912266	1970687		1018197	3357201	2442484	2541859
2749876	3947769	2732632	3150547		812791	3708393	1771727	2267980
3027680	3449340	2491478	4360334		1970835	2926480	4266459	4195495
2511178	3333789	5085267	2355387		1479625	5586381	2246381	2246215
2130815	3980028	2074169	1415911		3090149	2433025	2640986	3204453
3295494	2848513	1154777	2505660		3500566	799177	2559048	1922524
2443718	2014330	2800667	3872988		3082365	3279556	4674819	3568165
828409	3266508	1867616	3878508		2989518	3456566	5135663	2695986
1943842	3257871	2664383	2203223		3731176	3286058	3761590	2459738
2077811	3043565	3189441	2958378		4618957	3181817	3123280	38097728
1818932	526668	1909283	3857529		3955437	4124725	2337186	2517428
2837918	2493143	4131095	2862445		3604586	996981	1655342	4610739
2648853	3112275	3211754	3609417		5383774	2557831	370617	2392589
1906497	3113632	4052504	2638246		3630579	3980045	3278058	1744580
5473437	3265960	4118762	4500657		4623650	1513238	1030932	4135664
3478618	1139053	2214910	2606513		4025677	4254293	2771734	448326
2212604	2472648	2964466	3039547		3207415	871434	1273211	4454602
2283000	2101948	2493372	1813893		4224049	4123079	3726827	2630019
2020064	1761944	2155437	1539091		1056956	6234016	1799317	1690458
2294074	1410675	2585768	2737353		3174256	4213281	4215786	2794733
3854954	1936323	4460323	2461588		2921593	1600514	6447932	3754351
2687732	3703549	2903692	3049249		3823770	4922784	1618167	6133518
6473982	1546609	3684623	2291015		2956947	2368225	2855809	1721025
1575028	3362385	1098248	340800		1914775	3486296	4924615	3573704
2089144	2401299	1684577	2237064		7512842	3217531	3742635	2343457
2797110	2595387	2085433	3638891		4991939	2933044	3118839	2566652
3195415	2501171	678976	2773135		3364070	4249661	2448596	2325884
5066819	2104842	1963673	5574727		3261209	2179604	2585312	2115523
3246816	3793391	3835757	2516858		2951817	1523842	1423102	1907638
4215658	3330928	1641175	4222877		3371751	2473093	1751629	881763
2156272	3082678	2394488	2321545		3114795	3314198	2160352	3752473
1968019	2903742	3322194	2695720		3646389	2852458	2765955	1581422
3163642	2935531	2525757	2728286		2793864	3652126	3114908	4304236
3292422	1313228	1051735	2414291		5920867	3997385	2698667	3863652
683655	2615102	3425554	2096742		1280884	1515638	3810004	2735775
4501391	3216122	4410478	3714781		3346787	1481030	2092385	3139726
3053413	2493799	4717745	2873288		3592526	5810074	2882318	4520840
2978172	2279672	3838007	4505778		3575950	3154598	3623191	3042839
3741082	2953910	1392589	2552333		2908539	2710153	3469642	2503918
2727789	2202774	2903680	3063775		2547564	2896985	3711496	869289
3650059	4003235	2722572	2305265		1932027	1294829	951873	2444180
2398564	3018296	2519555	2210548		3252406	2107983	3113890	2220585
1640726	1875192	2453764	3185911		3489577	2975045	778539	733436
1727096	2115244	2036842	2359308		1399412	4159103	3577132	3895080
2249003	2227196	2688450	2159139		2671238	1479130	2587994	2722834
3005674	1962062	2162652	2862090		2802588	3615730	4170321	2036913
2829591	1758617	4268967	1721383		3457705	3442020	2309207	2520958
3066289	1887310	2841180	2456120		2218214	3522912	3469410	3149045
3631087	2805605	2602775	2365414		2964748	734933	2802911	2960489
3995685	2652886	5046518	2558072		2862124	3150734	2187851	2359183
3537060	1840908	2664844	2164267		2434477	3089414	2785231	3942873
2064950	2711725	3159568	1688898		1831081	2284390	3159681	2732350
3045948	2527889	2381650	4137260		3048560	1819029	2532960	1970411
3878780	1587160	1761510	2419267		1931288	1810656	2060557	3986954
2035092	2801012	2618465	2073320		3304495	5405756	2435865	2979866
1968837	2017942	533364	4034991		3223539	2993338	1201005	3429822
2305144	4232869	3900345	4948733		5814886	3327833	6804701	1925870
2582652	1985127	2526979	2160814		4202946	4105827	3911498	2526555
4045239	2806585	602004	2711288		2380103	3858815	2115320	2804366
3079499	3737948	2093513	1953931		2384321	5056097	3106582	3599530
1928455	2290971	2188716	3260459		2568490	3764061	2203644	2824613
1740092	2929945	2290422	1434186		1719374	2765999	2322365	2568050
3355169	3474105	882565	1167295		1330942	2966596	4148044	3597758
1196451	2508326	1258810	2650809		3882645	3119475	2376719	1459377
2234452	2218642	649769	5366711		7606963	3212563	2672861	1494446
2287213	4215417	3725206	3940490		2549209	3898111	2000163	2381156
1837046	2351529	2031364	1930550		3128692	3808082	3111114	2834041
3172721	2161792	2578088	2806757		3763496	3868170	2912513	1847839
3328483	2528814	1714587	2200736		4271362	1560490	4269484	4471206
1874286	2301185	2846811	3094755		826445	3584135	3042138	2222152
2255075	3414632	2031364	4394179		3393564	3744365	1467534	2004157
2218679	2546597	2399595	3346406		1261972	2989146	2666660	1866891
3546863	3746484	2501392	2573299		8210827	3368261	1301277	3436956
2943010	2594242	3233533	2127762		2375184	2158718	3772010	2882454
3670429	2136670	4475609	8395082		2951879	2859559	2170515	6392825
3069892	3695652	2215105	7668316		2581480	2761798	3852102	3115234
3109175	3267152	573033	986457		2610087	3964121	2868691	3125281
1743137	3692826	3486673	2700178		4104867	1997652	3924898	2524014
1840855	2939100	2379290	2656875		2697684	3706943	1827052	2800229
2130771	2774441	3409732	2409703		2618575	4347326	2296930	2716873
2355589	2953716	1714351	3275185		3044438	3883426	3484695	6252425
1533697	2259289	3925546	382616		2823041	2598596	1444488	1707235
1897912	3328879	3390880	2208252		3575742	4328574	3462176	2812500
3557271	2982850	2277487	2738986		4102271	2151978	4230857	4984553
2067872	2409606	3382532	2887610		3802822	2592123	3898296	2928489
1927891	2645855	3149820	3327277		2295225	3020521	3935345	3621078
2252062	2775743	3452716	2792105		3875589	2502806	4299177	2939037
3204450	3012600	1923843	3938017		2940626	756816	3040699	3272707
2033851	4323450	1731482	4064978		3118922	4917811	4151047	2244228
2325102	2550963	2007434	3666232		2530314	1723160	2745944	2200232
2216574	3456416	2963668	1339416		4086659	3469333	2283357	3584036
1866858	3684320	2916123	1734826		3344012	2519875	2665341	842934
602021	3475979	2730145	6174668		3586219	3353642	4970182	1499674
1572794	2842933	1845029	3797092		1991921	2946040	3165954	3523222
1451222	2559997	2621927	10791867		5252850	2013113	2525985	4136556
3193763	2731639	2959409	3022338		15353796	2747733	3775901	2892884
1792586	2305409	1698237	3539285		4693757	3110415	2513989	2453220
2727683	3130235	1716751	1830162		3841704	3320666	7465478	1878531
2028840	4697626	2619452	3520401		2096859	3159890	898745	2220494
2301456	3027492	3087814	3497196		3004995	1283394	9553448	3577027
3821475	2846247	6782164	3550689		2919096	1902684	2824681	2177018
3551545	3508425	2845850	2507571		891853	3591362	3575843	2145416
3267638	2238737	1554448	2169392		4040099	4053342	3191975	3677580
7252243	3084553	2864274	2947375		2827936	1070038	4299624	3256326
1518804	2554929	2067055	3253218		3695713	2137101	1455586	6251274
3496922	2161789	2727366	2586223		3661423	1191506	2380624	2911664
3101117	2846749	2081593	6742541		3150482	2755279	2517009	1985806
1594434	8065623	1502232	8421800		3584737	4179908	2195744	1586127
4827829	2043501	2112486	2885184		2860968	2525563	3567614	870332
7023512	3185116	4863591	2565063		4307255	2840630	3242020	3804513
3833058	2878573	4920758	1680675		1688916	4472969	4941475	5304174
2403335	2773394	2897038	1658026		3477993	2103338	3226563	3231303
1868652	2050943	2919740	2425020		2892807	3759947	2637041	1844661
3853651	3081779	2047961	1819779		2407762	1392512	2202591	2381343
2667263	3535617	4000790	1352831		3418920	3387936	2954035	1921715
5681549	4008308	2349611	3147035		2023035	5070658	3969889	1864693
2199099	2417868	2825016	2435546		1361988	2738292	4857628	2021641
1691587	2661713	2995764	3709354		3794337	2500296	3626487	3331809
4971668	4977388	1481927	3601454		1474232	2909508	3373368	3126539
3046787	1767465	507907	3283432		4507341	3805483	3619593	1525108
2012803	2932010	3728620	2159177		2375102	3415005	4087951	2162390
2440984	1062266	3561309	3360227		4667666	2301511	3854091	1828970
1851480	1168632	3779700	3166767		3215525	3456740	3796390	1782842
2161015	2588377	6159602	1961384		4173767	3464414	1183503	1854751
3426227	3261170	2760481	3976260		4335214	2261283	4512153	1773219
3824604	3042171	2066494	3322962		4101236	3365152	2829881	2247852
1772463	2096648	3698243	2085887		3653635	2687943	3721054	3169291
6228452	3465810	3014881	2641481		3115523	2434401	2548201	3096885
2707181	2318123	1536188	2082380		2846158	2021021	2474343	2208874
2072467	3462704	2319443	1846802		4806979	829492	2688530	2737903
3548881	4404986	1707608	2150403		3660100	3785835	4475411	3060731
1943364	3099475	1157263	3020662		3649481	2002598	2687147	3108149
1414708	2992173	3206568	2141298		3617766	3851690	3387674	4247448
1018669	1065954	766297	2414916		5160719	2039589	3466830	3984859
2350688	2564917	2985803	2541238		3148962	2658000	2130886	2763527
1843192	3210625	2234983	2572472		2849986	3738856	716606	6890920
1660239	1664765	1756637	2656403		3315997	2611564	3278309	2013861
2881918	4141900	3099107	1982986		3080910	3342597	3361121	2628180
3669891	3806422	2179998	1761251		2169413	3640884	2499590	2987673
2997480	2746594	3481666	2764545		3270199	2986290	2928273	2452270
2017997	3858557	2163931	2987781		3387710	3490538	3415647	4988808
2675821	2268032	6175168	2825911		972829	3228091	566444	6517948
1027631	2093798	2733524	2152747		2694170	3754239	2396053	2637013
2017676	2787894	1422845	813255		5510141	3261481	1890975	2530400
1285235	3007635	2927952	2267351		3088621	3797945	2562122	3684181
3186457	2990851	1774498	1664638		2543900	2782954	1251801	8338270
2108747	2542516	2388516	2295378		3337860	3617859	5841209	2523445
4625689	2515256	1076627	2783906		2272832	3651989	3615166	2263929
3811259	2484134	2523480	4870567		2277070	5823896	3932537	2103772
3279336	1713973	1708252	3125054		3673414	2732578	2329401	2345277
1202198	1658466	3605275	4108196		2583624	2851705	2367573	2622581
2095456	2619616	2361885	2520144		2504281	2471793	3160719	3519464
1700127	927583	2086575	2935170		2081241	2610899	2516208	1870207
11036232	2391627	2739525	2459634		3300957	3221546	4350692	2370109
3420254	2428788	2665680	3261243		2500679	3798583	3289118	3066414
2020472	881590	2393103	3346890		2908540	3297363	1861600	2375999
2089885	3294799	2298171	2965135		2410332	3583841	2898417	3529429
4057597	3235419	3300097	1943062		4368284	3768250	2724569	23955916
2375248	5529385	2453616	2345210		1732674	3546184	3066432	13470047
2194247	3168633	1944442	1585492		2962061	3075850	3089574	2965652
4933888	4573637	2772834	2369103		2694280	3136375	2455834	2032746
2146987	2171410	1826402	1924144		3945626	831822	2241973	2682513
1487267	2930054	2590475	2840486		2197067	3331579	1948106	3735085
2959995	2886001	2145727	3668429		3579761	3510777	4017389	3206014
2237354	2419565	2412038	3072493		3115385	2746763	1539439	1864242
2365433	2504500	1777149	2429202		1574362	304284	2961295	2188121
3496640	1259745	2677045	3315841		4391825	4967678	2546698	4825205
1927345	2160857	2139851	2076002		2055867	1454396	1824060	2570113
1410679	2747722	5711833	2021382		2218823	2764173	2684893	2316331
2122977	3385633	1386747	1067756		4781713	6153803	2724207	752465
1978099	2990526	5016370	3044824		4085146	3275044	3513516	2507724
2285621	2139096	1908739	1850434		4234878	2393848	2620428	3858005
2748766	2306189	3321979	2118111		3994275	3155160	3560708	3552997
4478432	2923527	2652887	2827693		4406314	7971399	3339051	2584633
1009989	2691166	2971971	1597746		3870478	2829789	3357471	2689826
2041557	2812450	2316178	2233611		2916219	2494697	2933993	2777162
2362261	2145338	2548459	2530480		5744636	2464172	1816879	769227
2966691	914560	3908879	2518109		3255522	3295588	3231584	4307180
5469125	2230110	2877507	3032232		3172444	3370890	1851598	1724057
2586919	6307887	1671638	2967568		3083204	3469934	2629107	3433262
2876752	2963789	4658466	4435327		3441953	3601332	2205991	2491364
5781612	2038359	1765753	1180850		2460596	2682587	3380117	1797228
8429712	1942148	2440408	1882326		2276603	3437342	1786922	2204038
7307212	2736132	2737026	12701966		2256220	3830119	727300	2778406
3748656	1156653	2729294	2574748		4058781	2706717	5987370	2147682
1662087	4233817	3035162	2117543		3002939	3686966	3089716	343535
1891578	3851280	2143937	3487170		3559815	2317544	1272729	6518283
2493638	2924697	4479494	1218011		3009850	1767276	3600396	6099634
605064	3275531	1982902	6054281		3897590	5237315	3728672	3807394
2074614	2804184	1726913	3454385		3245049	1715301	1427002	1144727
2140061	1588185	5434263	4629416		3760124	2210350	3876225	719381
2627083	4864083	3075455	2546029		4196444	3212106	1197725	3974427
1985054	2437105	2842819	4123769		2557067	1753410	2737535	2626825
2479559	1693842	2078532	3240193		2283986	2730723	7452328	2265116
3099462	4831482	2106225	373313		3837368	1866190	3696718	2134445
3450277	1115445	3460722	4500821		3735481	3351803	4252057	1724009
2327271	2176150	1668942	3551349		3646452	1362115	2807686	2884869
3691945	2943807	2076486	2609863		2363904	1585136	2790371	1538948
2768512	3443889	2596455	2333878		5283577	1951667	9013461	1043159
3001607	2519168	1840761	1026394		5187943	2373310	773516	4677255
2323555	2429278	1825996	3027714		1064016	2066908	3115701	3548120
2232819	2249083	1900239	3012280		3197325	3719139	3726859	3424479
4099078	2280503	2312469	542602		3364460	1890913	2483012	3666087
6637689	2685125	2395858	2955870		3435549	2695086	2933724	3308794
2211984	1665532	2319217	2688568		3197417	1770558	1023101	2749684
2640141	3146904	2055184	3150470		2195816	2408488	2350551	1163429
4321144	3480468	3007961	2820968		1719842	6426445	2859328	821958
2185904	3802797	1550508	2080255		2970733	3244574	2477325	485098
1846163	2008353	2623228	3297090		1682246	624537	3350080	3684388
3326988	2717774	4375789	1982638		2946271	3782560	2664650	3296640
2322646	2147856	3246548	2257163		1858880	4132465	2696764	3802379
2584428	3136574	1907133	2286969		5261098	1724303	2536026	3902856
2415160	1710554	2162742	3124311		1673229	6332210	2187844	2122694
1780621	2483280	2693058	2500265		7086628	1959376	3131698	5686542
1941031	10017887	1768706	2768627		3593966	2081774	3635636	2779748
2699217	2320996	5548539	2751791		3448352	2423213	1659466	2990050
2441682	2302229	2344018	2891868		4983850	1461008	1830425	2144171
2782783	1839948	1082857	3281957		2675638	3099008	1887336	2962230
2243118	1697524	2735191	397705		3133386	3859596	2490062	3774101
7011336	1698907	2403855	1603340		1935996	3355369	1685408	761567
2546398	2015854	630894	1995738		2992311	3894649	1268327	4128549
1259431	2530001	2465602	2574297		2151070	3789909	1047973	3345418
1471769	1896418	2040995	3587024		2700380	3139736	555221	2902489
3039756	1127890	819731	2028447		1746682	2669398	2225992	1324520
1943729	772824	1503280	2699685		3770744	2160775	2324158	3366807
3175510	873208	550567	3440227		1600511	2811478	3265971	2936980
4816594	541841	4530002	1690898		4274162	4010005	2897680	3982437
359920	432189	1099776	2363895		1693334	2848807	2473464	1784758
2358398	2312736	3560045	4187381		3549430	3643586	4861461	2569835
2509751	4355524	1870319	2702863		2047539	2071203	2308293	2388396
4643748	3188762	4093027	3668007		3534887	2059350	3547698	2422694
4192843	1146875	11112019	2882392		2445405	3917249	3118734	560942
2589298	4665026	2104077	2026776		2646751	3978474	2414798	6312642
8312791	2938265	2880643	2451839		2854265	2282979	475099	3006762
603857	2611280	6764791	2568657		1118381	3318979	2723033	4878929
2606315	1008272	2137725	1904171		2866821	3267680	2056304	3061947
2191051	1846478	1955357	4171197		2346635	2172593	3121229	2591903
1313982	3071084	1926051	2550886		3188519	3472646	1318131	2695934
4012564	2831535	1237249	3549616		4594989	4450126	3010968	2374425
3150639	1258882	1726104	3336078		4562271	5816528	539606	3271972
2379323	2897117	4308512	4905530		3800885	4095072	3112154	2928023
2560619	3226767	3576197	1918078		5719713	3696655	2688469	2919167
7733188	3010600	1958625	2597289		3329763	6129110	3344695	1595131
3327554	28104978	1644262	2274164		4255319	3559385	2526002	3146827
1923444	3291735	3190806	2302202		1348317	3642804	2923305	1639466
2072317	2353422	3656279	2668530		3492888	3739321	5160804	3366977
3039905	3057034	2299327	2855936		4099544	2710464	2506154	1878835
1741166	3782471	2191286	3319601		3112278	3406318	3758547	1671949
6161106	3324210	1971474	2083212		3731795	3188773	498755	7409087
1163973	1112248	2211811	1686600		3949727	5200360	3852964	4452491
2065271	1505683	385142	2618910		2730050	4434346	3987833	911927
3347539	3587097	3176785	2977404		2212147	2911801	2961252	1337606
3039377	3687181	3404790	3284757		3579176	3586776	3442281	744097
2627867	2723825	2400046	2761530		4339655	2346146	3604270	3485951
2190150	2353101	3694371	3904437		2786002	2795780	3823209	3498917
2216209	1755667	1701180	327547		448518	2358189	3698574	4125407
2589926	3212179	2625724	2262760		3626643	1702296	3806960	2100054
4638305	1785274	430380	2178537		2018734	3305087	3223019	2937784
2850180	2735095	2297832	3660220		2273458	2344698	2591948	2970292
2523403	3748496	2232984	2767020		4436944	1632829	918711	2629983
2486512	2015567	1662747	4510966		6016450	1125218	3656916	586261
3979335	1617938	2763616	3635707		4657370	2520032	5539662	1644447
3525053	4399318	3215413	2242748		4083860	1123485	3230716	1677819
1119446	2336486	1123885	2602042		4747212	676140	1563329	2157399
2486590	2550869	1271933	3134444		3626467	380383	2599999	2628354
1979956	2069476	4713166	3285214		4074451	2459099	3560921	1477161
459001	4499850	1893805	4044799		1912119	3469193	6163637	3596576
1963629	3438604	3026727	1980777		3304784	3579231	3936368	2848581
1693870	2882690	3121572	2781240		1164831	2292351	3333792	1421980
3155312	2575052	1650177	3449069		3102853	3058931	2128801	3384687
2303405	2184987	4525697	2044521		6580139	339146	310027	1883611
3159883	5939429	4329482	4630167		1711554	2835749	3088755	3141341
2773803	941827	1117073	3299400		2273088	2677850	445731	2822240
1642473	2565210	1749095	2750037		3084025	5179273	3575553	2162623
2048804	2553425	2604119	1374241		787272	3810054	2391196	2941165
2041383	1803758	3262337	3344601		3486163	3523542	4876363	2512351
3597671	3450327	3357018	3507115		3080031	3034587	4186847	4288208
1649451	5338070	2669515	3060448		3614762	4165615	3157902	2319293
5175402	3360388	2649059	2844932		3729558	3573745	3889542	2045444
2697724	2645052	2469675	2838768		3446271	3608508	2881125	2423514
2757723	2884286	2633118	2804371		3575675	2723705	3225319	3231059
2323056	6988482	2782139	563532		1802383	3183720	1161007	3976508
1967826	2481024	5326331	3310761		3631958	3147504	3665614	3041182
2784917	3972116	3475284	2091735		2493889	2507762	3612125	2738880
2136964	3476014	3814238	1170165		4050400	1590140	3884426	3687419
959337	3313647	2796117	3875564		2530684	4073189	1513599	1705293
2357452	3219488	3290661	3429350		3831804	3600863	3834541	2002459
1671121	2508598	1913970	2894223		3406645	3053063	3539193	2573346
1823752	1630627	2579440	2262212		3108939	2582592	3572824	2723816
2892693	1934352	3276581	2582801		5940910	4321829	1346462	2194674
2679612	2764298	1882429	2568969		2399559	1636234	4542272	3074109
2158627	615294	2706082	4089529		3837605	3438973	4372918	1661034
3276439	2378111	2157909	1330303		6679246	5488434	788245	1732991
1742819	2739558	904563	2408359		2027441	1602772	2649229	3057676
1782994	2273579	1639362	3034382		2901916	2814060	3056452	2061312
1818750	4301578	2934619	2800501		1753584	656013	3367271	2947579
858886	2660609	2946211	2281366		2332121	5149150	4527301	3444306
1420962	3305530	1978824	2281676		2141021	3803328	3818693	1869075
2460826	2606097	2615865	2564758		2929524	4968200	3747736	2874608
406743	3539020	3625362	2568905		2682213	3567909	2970300	2716357
373157	4656594	3197629	2340454		907094	5277505	3406013	3579191
3085958	3256385	1628336	1483949		3985161	1880936	3053114	3497583
2518920	3968056	2981450	3711146		3705020	2870266	3365835	3235882
8131386	3542587	2413753	1422030		2042944	2804344	3132902	2558782
2016194	2626117	2930498	1592366		5478827	3580566	5670523	325986
3355692	1254603	2775742	1314237		2384351	3480852	2524402	4108430
2238196	2257230	3358224	267870		2067042	3773122	1869717	2289349
1840655	1059067	1715037	644338		1383358	2212387	3026181	2950952
1603786	2802728	3707365	685345		3617847	2745148	2307324	2559051
2217484	3575982	1702318	346810		560773	4132335	2713248	3171841
4152836	2053495	3257369	340193		1657488	4299928	3697345	2032429
3106044	4298533	1537636	377998		1135168	3444633	4608439	3937526
3130465	2397917	1683766	2085798		3998031	3566128	3116763	3110041
2469581	1317828	2578769	3424876		1940522	3679675	2627072	1924768
2840891	2502420	2313689	4053023		1613213	2356377	1824059	1787181
1941013	1092192	1815547	1995150		1240742	2674426	3462915	3196463
2298447	3559111	2480436	1410757		360986	2740469	3992283	2403060
2797079	3062550	1209937	3130252		760148	3647783	2174540	3394783
3687969	1263562	1352108	1806115		876260	3760508	2396065	1463725
3705045	3687746	777488	1976725		1264408	2880760	3224330	2869929
2001513	2483026	805845	3570083		736266	3213503	2444461	9083134
3755455	2202816	427579	2461141		2993094	2645760	3566433	2406631
2051060	1280243	343433	3021660		3652148	1711752	3448192	1496312
2107809	2382448	1828703	2104435		3713546	2179392	2162032	3461857
3819365	1952960	1650057	6423699		3103256	1847727	4287583	2455778
2252111	5694289	4513226	2927576		1595195	943073	2564315	2952572
4491293	5917578	2458482	3567437		2567251	3954264	3171802	2295807
3357961	2510911	3331946	2514383		3013541	1575353	335500	2724737
2180418	2271874	2529607	2204270		1878239	3771943	4703095	3539295
4652141	1796421	1072559	2652083		595367	3241210	2467351	955403
3959926	1961237	1791718	2157659		5763518	3952246	3304664	3322561
506491	7355237	3227676	1802517		2081795	853797	2684343	3638162
2657746	2241111	4878315	4368100		457396	2933812	3622539	1780365
1280319	4095123	2473549	2866012		4357919	2039541	5352803	2059270
9766517	3353326	2735818	1772528		2769766	5370138	2962678	6786917
2322353	1996011	3378044	3001783		5793475	3497130	2798287	3124584
3332190	2383722	1909462	3471928		2612892	1319146	3641609	2022123
2292869	1605038	1809051	2641674		4054157	1682224	2714000	1482151
2449624	2681737	663982	3446939		3014847	1990358	3308043	3512969
4525741	1408453	2447149	3552852		3137424	13347048	5502990	3709678
3147816	2808465	1286821	3668843		2276241	3701465	3146905	4916381
3581705	4004412	3205556	3906948		2393743	3326993	4223824	3464614
2142167	3823091	3206956	2486200		2668123	2500443	1178020	3558392
3896139	3209962	3032789	3122964		4157596	11247238	4059466	3792613
2368570	2819755	2142694	2418919		1756187	3164994	3631524	3248824
2999496	3378785	1550109	739357		2950077	1108777	3070326	1951338
3362229	3268652	4225722	2357592		4578176	4029774	2719937	3863187
2741878	1471236	6182425	2965024		6306619	5193693	3284142	1449299
2262808	2085495	2163371	3556586		3885310	3360153	3948519	2968274
3980263	1608740	533246	1579714		3254095	3517096	3561960	3081776
3458615	1212599	2090965	2346691		4350402	7102390	6385265	4001894
1475124	2494985	1336646	1431753		2867209	3132149	537836	3308191
1284388	1793362	1755848	2374557		3783010	1092929	3161200	2443161
3397652	8814787	2074834	7392621		3014670	3373105	2492867	3262500
721060	3499131	3602956	2217967		657677	2681177	3823464	2097072
2604329	2673107	2253225	2009944		2988003	1983784	1482559	3937857
4119677	2644090	2028292	2747717		3812146	2467527	3247595	3846360
3211163	2979802	2189109	1403449		2574846	3008772	3918652	3485096
2168645	3061915	2409076	5878551		954951	3890084	2534531	3269282
2258883	1832979	1807935	1673760		3157582	1041772	1327174	1228300
2187697	2090272	1362002	2204186		2495827	1819704	2897931	2296562
2614911	2852803	1258659	3673047		2696470	3288842	4124712	2867155
2181120	1326684	1988318	4406389		1852832	26744244	4203936	4430351
3580740	1582407	2124444	1682241		2652262	2160971	2125554	1171951
2068429	1173199	3508144	2229632		4322421	3035389	1924471	2882808
1011705	2546378	1922495	2450627		2679861	3521917	2608744	2340267
2610199	3654531	2485845	4366520		4327320	1019389	1046325	3718031
4668745	1404506	2556625	2271619		1769819	3944084	2116630	1846407
2273297	4378235	1156793	674618		2680020	3339229	3013765	2604868
1340721	3153557	3242832	3245994		2718842	1942326	527009	1339041
3465277	2658699	2047051	2946736		1665593	2051647	2864674	3002073
2111853	1188926	657019	3425718		2531540	2357100	2174786	2121670
3840868	2870401	28986440	1732547		4201767	2248136	3679673	2945747
1612535	2146074	4750310	2064502		1046213	2496468	5930034	3252300
3959613	2524664	1935439	2658636		1528598	1776229	3732222	6168502
3009854	1511436	2658151	2714308		3103246	1957539	3519502	2906662
1505019	2666704	1686390	3555868		3054865	5555712	2226590	2407539
1305335	3133869	3121369	2005327		1724203	5381936	4102606	2465753
3777717	1006241	3253356	2021339		3413890	2183288	3603349	1215688
2476525	2621139	2640411	1491402		2890709	3450761	3437295	2139755
3085209	3637600	7561372	2094421		2817239	3787976	7006857	1375985
3082571	3538328	2079962	3542076		3455482	3270108	2070105	1782445
3184719	997836	1338166	2053321		2438968	2152277	2630883	4968476
3446211	4382179	1771681	3263458		3492051	3722515	2804822	1958580
1431404	2189703	2409746	3574119		1832371	2721975	2403449	2744566
4384367	2005205	3990313	1911400		1267613	1902783	2682357	2393754
2936452	1256025	1809146	3176662		4838640	2387236	4073866	1742647
1805488	4451923	2191596	3124413		1370106	4260858	3835479	3140746
2333024	3766889	2737426	3552503		2558295	2829251	2771709	6472335
2277673	3512776	2622132	2143052		2745068	2700978	2029708	1953920
1239412	2508422	2696848	3427129		4755414	3628655	386276	3134587
2352684	5471907	2213500	3639042		3893525	2621235	2472510	1766061
3156207	1996540	2932951	7312945		3351274	3091314	3390745	26871844
5590296	3026054	2659324	2109169		2670864	2479415	3463943	2529113
3092847	2107384	1946015	3651022		2697023	3395588	2477807	2676274
1884299	1560711	2053040	736120		5200054	2066393	1991214	2810207
3326694	911168	2327982	1509002		3667291	2676810	2590062	1800824
823837	1123385	2059123	3532881		1992094	3294997	3115743	2282035
546276	484578	3553196	2491307		1450110	2415333	2774052	5857870
3155895	885591	4039415	2423125		3151903	3217976	3714365	1680087
2230737	6731360	3821276	3818301		2416059	3348774	2372984	8344488
3151440	3212144	2086504	670510		2079314	2220916	2803486	1293110
2710289	2368425	1582014	3474553		4485527	2462515	2542876	3999142
2495289	1291328	1879219	3751194		2780067	2215298	1199542	2092275
2508435	2657841	2922315	2036463		3045578	2035842	3197909	3009538
2026722	2805266	3073749	3671390		3810075	2245825	2517668	2983835
2092007	2646138	2410687	4246061		2696207	3236824	2683208	3769258
2463181	3902713	2556443	2031700		2350888	5974744	2190774	4669353
3364485	2423635	1466177	2967220		3794340	5568885	2971851	2702314
721658	3122468	3187787	3222464		3880716	1928530	3098989	1154207
2165635	2869866	2868058	4133719		3575567	3364003	4584674	4688329
3553772	1267416	1958474	2278879		1896790	1234469	2394120	3300979
2220045	3870398	1791961	2018602		3135998	3085325	2290175	2479870
6088610	1461134	1725576	1997759		3603957	3199501	4403067	1386439
1235124	3036027	2221532	4296585		3382023	2725513	2426613	1978159
2399905	2337089	2472533	4915750		3242670	1844050	3525996	1602865
3892002	4419927	2887019	2325690		3258405	3253993	612422	2121932
2635462	3832008	3721245	3506210		3599057	3418107	3370046	3670031
2069191	2769091	3074772	2531773		2802171	2626103	3716524	2136513
1985701	2168710	2290258	1889890		3324167	3684708	2494424	3250086
3363042	1267935	3220858	2275327		3421997	3239579	1973302	1776997
3244766	2586173	1939669	2952486		889634	4681201	2216909	999117
2519834	2229543	1815132	1646791		3226423	3113791	3560685	1904149
3885654	1318827	2866523	2615652		3344874	3591635	5304046	2987048
2388864	4034918	2721286	2995151		1922648	1282183	1994007	855285
3234617	2104674	3053958	1970200		3608064	2729078	2623671	1932341
3511875	3224886	3217902	3627513		3464937	2503359	3340553	2417134
4810981	3157470	6186634	3159719		3332233	4207549	5071830	838873
2211014	3407780	2396387	1689640		3621430	2618660	2459098	2496456
2803530	1103151	2114189	2609294		1790580	3615885	2704287	1512521
1468084	1924455	2649000	1310374		4129850	3461270	3994468	2072992
2046685	1135345	2269061	2395691		3364815	2157512	4007644	2365926
1199012	3710439	3022224	2581565		2408658	3207288	4062921	2430708
2402860	1169079	2118217	3118841		3902587	2494551	3490991	2675882
3832132	3829569	1852609	3218184		4414450	2317583	2304471	2447083
2149751	1994227	3524762	5181623		2974396	2923836	3006095	2180756
2102665	3471371	3682900	3663898		2519838	2035715	3127945	2864747
2288278	2735383	332075	2430937		4056095	3552200	3973490	2987788
5604969	3957831	2339696	2414099		2299398	2694981	4458080	3870141
4624921	2314832	6535093	2439530		857407	3798827	2672715	1528195
992695	3476187	2833745	2693950		2756740	3412617	3376369	3373344
3525834	1701903	3337937	3613135		4110711	3125994	4358789	1842002
2105182	2817723	2583470	2713998		1540767	3741844	3720292	2146160
2403288	3626353	2535854	3273868		2737714	2574368	5036682	2010652
2153083	2349949	3608670	2734065		2883175	2510598	2839567	1397898
2875100	1730406	2084100	2134523		3222971	3277760	2134286	1503064
2485787	2170364	2083146	2728267		2941456	2337728	3455630	2032266
3442546	1565366	3456657	3838207		3948471	3258054	2665894	2475956
2970435	2391381	3389128	4711822		3787204	2862889	1368152	2138579
914769	1793850	1961624	952369		2606130	4275114	3927073	2110244
2505295	8148099	2508990	1883096		3721094	3568962	1708900	2991299
2602255	2017616	2010670	1029343		3514790	3864898	3453494	1255012
1995548	3620760	1219966	2176910		3581780	2432405	2481628	932110
461661	3403001	3846331	2785642		2128426	2384032	5548839	744996
2300601	3360937	2288901	2930559		4126202	3199305	2950615	760089
2671028	1856852	2635381	2795022		2344828	4960692	2919870	497054
2563497	2315992	3546485	3070538		2792519	3872341	2874457	345170
2420804	2752019	3049544	5729622		5404141	3288937	2780903	2407469
1989489	1506377	3627641	2300342		2183484	2719442	3828062	1164157
2243632	4380582	2130475	3179431		2283485	1351840	6211187	2953644
2281862	2240774	1751266	2773854		6760588	2132795	3402770	2107287
2877372	3690171	1155176	1550712		2932365	2119825	3124738	2080293
2176875	3396256	3025865	2660583		3136725	4234189	3136688	2067318
2303241	2117652	2008103	3025338		1382931	2273808	3045074	2491294
7847079	3283583	3098447	3033951		1813755	3521808	596143	2091244
3128054	3707059	2688993	7652564		5651014	1114769	1288143	7771945
1909054	5819819	2266832	3221458		2973280	2776543	4227949	2759774
3630203	2817410	4035444	2972665		2551067	2901578	4707323	2874695
2795593	2563264	2235416	2317285		6237230	1562473	2766144	3665142
2196040	2691663	3565105	3975338		2798788	1905746	2090934	3344405
2644965	3558990	5656166	1672917		3962635	4142343	2989615	2698784
2988049	2286899	3181016	12954654		2185985	3939557	3426442	3106512
2815604	1548182	3278821	2476993		2642521	2117034	4016586	1739581
1897273	2493990	3033394	2729447		3487714	2065566	1994202	2566095
1925312	1954926	2424257	4179217		3688112	2516447	3476671	2136549
3637971	2177588	2680131	1564697		3196362	3547682	1762570	2668436
3769775	2128850	2122949	2778066		4753490	2905407	2697981	3815179
2963845	2529725	3404149	4385131		1048524	2812453	3369018	1928981
5341385	3701099	3370360	610041		2446564	2986353	3321166	2361158
2670190	2694813	2760551	2373430		2579710	2567171	3148689	3135934
1593104	2378006	2350036	2747297		3076304	1623351	2796488	1655361
2872692	2521535	2857131	2912070		4370713	4837680	3248781	4248784
2809464	2277512	447319	3796933		2992241	2129474	3734166	2370276
637886	3102862	3286742	2277643		3979606	1921582	2550197	2346813
2903905	2911648	2238690	2469590		2031394	2777825	3867148	2969494
3657862	1788762	3196228	4445161		2089347	2768349	3094742	3059233
1927097	2244720	3505001	2583222		3158054	1191148	2259189	2280123
2416081	3087593	2235861	3008307		3577400	4817195	2418017	9943623
2006347	2932401	2201207	2843548		1979663	3121016	1091014	1581728
18449424	2277958	3517542	295291		2847676	2595288	1399186	4906356
2766052	2343458	2921391	5626504		2079787	1566985	1876780	3822364
2294493	3037329	2467451	1667529		1778188	2823807	1425645	3142654
1713197	2075709	1788703	3028776		3612002	2227713	2856051	6133058
3619388	3329765	3068225	4403843		4655000	1639264	1786335	2772364
1798821	2903374	4128116	2857662		3470694	3649356	1226778	3973578
1553920	3933816	2657814	2622827		2481997	6813492	1097515	2036678
2436851	3580505	3281360	4047974		3725536	2597564	957427	2129414
3367010	3628190	2955556	2243432		2035324	2925290	831051	3578178
3343402	2527266	3475893	4794845		3134270	6017580	856694	2513964
2429639	3023479	3187970	1470312		1385252	2613603	3176994	21120804
5374062	2361546	3215551	2277672		1906919	1388976	990953	5615863
3300310	2054774	2917228	1510645		3505843	2944489	3502083	2573882
4444282	2869306	2537861	3328280		3227750	2323649	5013505	3362509
2496447	3489593	3748338	2775899		4120500	3027631	2494398	1969444
6024979	2853831	2497675	2702946		2308863	651086	3539749	6488296
2005485	646404	2108570	1251029		3766018	2718715	3537371	2955750
3840377	2601526	2665680	2423247		4560676	4312810	3489539	3319573
2786416	2533022	2694032	2882268		3580013	2727257	3302599	3482566
3439501	3069493	3708410	2328633		2205460	1433018	1435375	2584858
2701048	2587962	3645161	2355407		2396782	2103275	924612	1448577
1834388	4407706	3376034	2976610		3487455	4318826	1628235	2234259
2538072	2655147	3538133	3114075		4394905	3585425	819510	2967459
3364697	2275468	2060533	3973587		1584508	3044075	3219870	3468457
2911134	3358385	2742034	2981569		809051	2350878	4063463	3121955
1810861	3120857	2715399	2719644		3473786	1949582	2564561	3659128
2917027	2901355	2149297	734189		3834054	2188517	2905631	1849609
2481995	3479995	2236980	2700476		2761377	2472924	3341662	2608119
1858462	882730	3146831	4355201		2791618	2532909	4891913	5100055
4504280	2467114	3645034	3188380		4186127	2021132	3707683	3706727
1544539	2425297	1855871	2953382		3035725	3483034	2847836	3419276
3227222	2930665	2023312	3432480		4011010	3550538	2864725	2872248
1661998	1797028	2482425	3210734		1723615	2853749	2818695	857410
3154794	2248494	3620375	7292300		3056378	2898813	2435430	1020238
1810518	1385123	3397932	2246502		3380003	2467198	3237005	1633933
1297559	3109152	2558007	4204374		1780854	3600323	2053415	1724421
2514579	3043525	3288122	2731017		2043083	3329493	3573197	4348285
3187673	3767682	3762022	3543079		1488533	6460984	2994502	2638891
3425387	2530651	2137807	4036761		4260784	4596371	3778473	3457621
3164142	4132000	2649672	2036155		326519	2798038	2638508	2628267
2623201	2228489	2589633	3559841		3028769	3099373	2969269	3006956
2129318	7217621	4727380	2390623		1779769	3978347	2386487	3770947
2159268	3063354	1713395	2071016		5499975	1762686	3438729	3056233
1787266	4007298	4195893	2282514		2636111	3838607	3893975	3297614
2838804	3101999	3153897	3640126		4149360	1352116	3092364	1880374
2701471	708115	3495957	2797843		5095549	2322329	7759542	3434995
1731361	2473018	2966769	2625926		2892740	2590234	3992912	2220365
2009886	2122076	1889753	2470875		2841831	3654986	3286988	3846491
2950899	3095549	2251731	3205412		1128831	2362685	2586746	2999161
3946303	2590792	1592226	3284535		4328415	3155046	3513022	2786184
1188832	3134378	3911422	4872800		3695455	2558942	2426555	4602620
5237993	2473147	2536573	3022112		4127644	1946949	1881818	6861063
2656374	3326586	2716840	3829404		2896548	2153180	2507224	944368
1812532	2571344	3215459	3646898		7981847	2961833	3174575	3366859
2249910	2486242	3663209	3503504		2023185	1614408	1800334	3066444
1182840	4617239	2116584	2249161		2113419	1332764	2581732	3141889
1853338	2061333	3393269	3261992		2939158	4022879	2853028	3472808
2260189	2212266	1038244	4222488		1120776	2751258	3218237	3609027
2385318	1406781	2340809	2660401		2241617	2248522	2307200	1778277
1939684	2419726	8556645	3721319		2931149	3208356	4827461	5321103
3159663	1772368	3690743	4792345		3325436	2413842	3676397	3352034
3027235	2375476	2408383	2375708		2414315	1873868	3059963	1929881
2154692	2230538	2711160	5269763		2371980	3133061	3471470	3006762
3864375	1794099	2322811	1886732		1066296	24315618	1633007	2681144
3089567	681171	2333136	2703164		2985649	1984231	2178378	3197486
2991387	3486942	2594394	3211047		3430333	2796798	2420765	2037691
2643321	3864277	5623913	1118871		2956714	1946194	3049199	3848667
3114835	5347886	2486681	2737515		3472616	3167927	3585333	1675155
2337852	713075	1708721	2530211		1101051	1177626	4041505	4668926
1056145	4308673	1255857	2836963		2833255	1322026	3457524	807408
3288792	2766921	3009629	2220330		4542958	2800680	2163604	1219876
993332	2897050	2806582	3661238		2667172	1456203	3544751	3349043
2351137	3402016	2788788	2804594		1906426	1833103	6300147	3716815
3591080	1703919	2968088	1708408		1778249	2420049	1237883	2220088
4035276	2856894	2703169	2406879		3343692	3723892	3663829	2534295
654966	3402081	3945368	2666415		2836629	3256056	2123771	3298036
3079303	2399394	2304591	1795965		3357243	2501372	2825159	1635961
2136692	1051382	321455	3471950		3822071	6435928	12989487	2884962
737266	1490011	2719470	3275863		3253062	3056490	3171419	2204881
2287497	2591095	4337823	1833736		2913213	3042245	3012712	4194162
1528422	4324708	2205738	806616		3467350	2282673	2388932	4452307
3313706	2710222	3239610	2600657		3294598	1526408	1926224	2602042
1998158	1570552	2047702	1439156		3824016	4142405	3414976	3679723
1109000	2759570	2457462	2541840		3177593	2418147	3336988	2349005
2168627	3255444	2859144	3033025		3933120	4156365	3228372	4601298
2385439	2687304	3457157	2964974		4139639	2983157	374572	3695776
1230703	2917745	2979215	1985416		3460383	3249706	2275384	1788172
2991219	1262256	3676599	2179594		2612750	2907490	2881828	2496692
1705675	1958215	2959086	2255646		1535021	1795930	1618471	4486017
3789931	1664701	9473002	2740737		2862229	2213647	2591965	859448
2749258	3652985	941444	2542937		2651208	2005169	2749299	2750431
2416663	2385419	478400	2627797		2566103	1737625	6156790	2134142
5186838	2300671	2679856	3411103		4021345	2506837	3920322	3972718
3058376	2874625	1881885	2700097		3844246	2882244	5202358	6248745
1662943	3251178	2306217	1272607		2239145	6495643	3351200	3568210
2622751	2535559	2434071	2914097		2805808	2516837	5088980	5544276
1586124	1673314	2167467	2056418		2330619	2997949	2848563	4266796
2268375	2628080	2894798	2292461		3448191	3023672	3091617	5293365
1639161	3360661	2995503	3115263		3231398	2948062	2863415	6285045
2051629	4336162	2859689	2773922		3190241	2664566	3998646	2962571
3211325	4093145	2026366	2305300		1494204	1955773	3456262	3651882
1876720	1791933	2240395	2336623		2659565	2497355	3885245	2736919
2352588	2770152	2667539	2836781		4261001	1197791	2602943	2643680
2473437	4159060	3225784	1974161		6683683	3309434	2751902	3038703
1935954	4203296	435292	1160635		4199089	2874078	4607629	2485637
3209836	1998463	2190541	3799257		2323819	3315975	3569203	2837861
2458838	3220680	2320205	2236557		3920938	3342426	1304057	3387125
2893117	3753646	3557736	2570179		2199257	1854905	5223510	3940931
3016870	2701074	4269232	5748045		2417118	3019681	2219315	3163323
10803455	2880730	2005042	2207864		1586647	2120021	3815566	2973439
2132753	2385358	928310	2921171		4378498	1996673	2588071	2931283
2631218	3139723	425862	3649802		2515572	1480993	3545309	5280921
2296181	3219209	962940	2816458		3025979	3088727	1958848	3214866
1940756	2128542	1856448	2575232		3138184	1651333	2803295	4561369
2506178	1055342	14651816	4211799		1752580	3002162	1269617	2365154
2073618	3396362	2358120	2211577		3177890	3279370	2647482	2007255
3556943	3377226	2896958	2303431		2501522	3722657	2394877	2172850
3301218	2557323	1384564	2208268		2966992	3334513	3866988	2320909
1713546	2589532	570500	2377918		4196739	2567382	556381	2796494
3105368	2265702	1842279	2082578		3940667	2856711	1664261	3590551
4255705	6165395	4331202	1780514		3675409	5007464	3444176	2627842
2343394	2851801	2645809	3628388		1984014	2274370	2978339	2083029
1056486	712223	3241658	2811223		3664220	2638030	1880651	2192300
2965065	4621786	2976116	4608103		1951462	757123	1610524	3227518
2456824	1568208	3834002	3745823		2541797	2175987	2389919	1232372
4587371	4131491	3654403	2641506		4757957	5746093	4344789	2567371
1872108	2215920	2049666	2505048		4387201	1178250	2530764	2991807
3129340	924701	1588477	2703273		9223836	2245682	643944	3336725
2843121	5430029	1560224	2331348		1589534	2542247	2111359	2954232
2375480	2310038	3473574	3449574		1587548	3001940	3196789	2805132
2498508	2922335	2692524	2766481		2629204	2882038	4481697	3806047
1695150	3065619	2425372	3217140		3433202	1414683	1471562	2241253
2361514	2363819	16376344	2828886		4898687	5260781	2259097	2125014
696924	5831518	1302727	3315813		2205833	2853579	2711664	3501954
3292242	2228108	2747878	2163524		4670774	3466570	3063134	2820334
335057	2536272	1586123	1762670		3706728	384386	1525609	3415534
963212	3245302	3182540	565847		3792202	2965844	3025826	3081499
3134342	3094599	3676195	365343		3216275	3331694	5522793	5105250
1694907	2155747	4497575	3568013		2331969	2767386	2361953	739945
1816821	2816691	1862156	64407504		5010355	3090311	2905509	3116740
2063276	2910464	2609462	2435910		726767	2560158	4137671	2037763
3375279	3184937	3449705	2571375		4822445	2771773	3919070	3445912
2345961	2669467	2290545	3854753		2325420	3268950	3434244	3148766
3199867	2378793	2664799	2662426		3795516	1286686	2371752	3066490
3025817	3127337	3323388	3439461		3541084	1731697	3074943	2788204
4572315	3092759	3417932	2517398		2157345	4206450	2264841	6314410
2335021	3596120	1140115	5082776		2501024	2388626	3886626	3030811
4322899	2470332	1874753	3222515		2508034	2748172	1763127	3227104
2937941	8463391	10755092	2899218		9489842	1719588	2828523	2267961
2455337	2119499	2752104	3586425		4556529	2443579	3077734	4399056
2598613	3205637	4165366	3158272		1605420	3252098	5327058	3855279
3455403	2409270	3629448	2316145		3528368	3536257	3755304	3103444
1967834	2529785	3868560	11021214		4143646	1430977	3561343	3639777
2488796	2762773	3402925	2151356		2683384	4341267	5760569	1896907
2598995	2347253	3295032	2504997		2747706	3292892	3221114	3969532
522184	2291685	956213	3383525		2915443	2797281	3712148	2493100
2182771	2639165	2704137	2905729		4509236	1064779	2326493	2577882
2174322	2200631	1856065	2629396		3638825	4017333	1509062	3261964
767840	2330562	1928784	2528727		4556844	1627445	2701775	1571999
1951154	1569031	2433370	2782895		4154042	3397527	2026132	1727939
1299540	2846438	2107239	2424857		3485192	1940581	2860219	1176302
2704282	1753021	3283656	1936310		2349608	2983757	3656340	2781260
2354545	2891863	2551317	3300188		4727297	6363878	1925260	1226907
3374236	3118631	2500133	2785962		2145454	3058945	4660926	3414891
2746201	2544867	1836282	2018193		4242424	1094401	2248640	3356791
2084824	2442179	6920915	2402335		2012015	3028942	3545494	5672071
2200767	1902829	3589289	3146328		5495984	2121445	3373737	3703796
2209072	2770283	5595340	2308417		1085839	2467451	4845216	2790208
2224644	2007940	2672697	2364261		1572150	1941920	3796921	2920777
1740976	3232481	3389418	2290572		3403893	2422124	5895864	2817146
2283518	4596847	2191360	2108145		3180600	2506528	4696853	2835999
2322852	2973714	2925336	2723325		3753367	946361	3244532	4270542
3041265	2268222	2143862	2802322		3617993	2144916	3664311	4230976
1984657	2764860	2311602	3266241		2409424	2658704	4864208	7251418
3113460	3017832	6183268	3448213		3564740	1835140	3514211	2492915
2336180	2551125	4292777	3242117		1082030	3644349	2999797	4154038
2255294	2271540	4305849	5293711		2137244	3549329	3201691	2378835
1894907	2564819	2716653	2498072		2334818	4232579	3028124	4232109
2968874	1904825	1491361	2612089		2450208	1237738	3095812	3856416
2735559	1867800	1590382	3312426		1062344	3043627	2955916	2466616
2382227	3651358	3875926	3917695		958615	2469254	3539146	3797707
2118005	2706265	2529025	2929090		615771	1092796	5373789	2736872
2786043	1865871	2588477	2348255		561802	584769	2601241	2996457
2499825	3477871	4026224	11055070		480873	2030511	2524167	3980994
1358709	1678496	2070010	2634660		3360790	1737335	3167351	899701
2634776	2481774	2258494	3111991		465903	2043342	2417742	4168389
424777	1161379	3063345	1603109		324521	1236137	3433486	4432975
2917494	2135106	2691882	414153		294342	2612041	4080050	4759382
1009832	1268728	1495965	2643908		2374968	1529208	4552251	2323432
2790034	727681	1604047	2912406		5157241	1533483	4219571	4113475
2780421	924249	4579474	2069937		2035516	1124122	3887323	4488186
2952188	2968774	2633582	1948190		941416	681039	4278039	1709217
2156916	3108450	2577315	4119256		2298856	1055153	2557778	862906
1270913	3128494	2460945	4856207		2231503	4178020	2761348	4137255
2516348	4376429	2150331	1037729		3582082	2975742	3253258	3139837
3080076	1100349	2054032	2575311		4236185	3029389	2164262	2796094
2344047	3451295	2395654	3202455		3254004	2959607	1107041	2993282
2764104	2841602	3299544	3517931		4283210	2654205	2359109	2133302
2469273	1092785	3465545	3008385		4512783	3092879	2097291	2662353
5580683	3279844	3732048	3296822		2354983	6681467	1084594	2201916
2198131	2471328	1035799	1901045		3721674	1542097	1712064	639744
3000294	3040483	6303607	2916903		3062268	802642	2669124	3689975
2777358	7696380	2621402	1987903		2419846	1299857	1473347	1914845
2783087	1987108	3171733	3867697		2266331	976482	3173227	3540432
1920566	3144234	3889126	2432395		2962702	2029346	2045494	4000634
2571018	2481691	3382113	2777158		2457240	2981712	3356614	3164327
2014419	3327393	3096170	4141039		4447654	4034078	2385749	1469098
2256560	4220366	2869577	1983808		2871307	2641520	1485936	2795331
2628122	4980884	2778912	2815852		1837454	3833893	1910362	2919403
2300500	2934510	2361733	1364822		3253791	1725010	2432302	2183028
2276677	4662943	1904393	1833213		5258694	4170508	2390942	2329005
3175010	2649605	2496007	377816		2391675	2338987	2119462	2084243
2658686	3177866	2201416	2738982		1470641	3345491	4067640	3075320
2716033	2902485	4061614	2758986		2740587	4724277	3157843	3658694
5305667	2961369	2110884	1546676		3731595	2197948	3260077	3600334
1752681	3116216	1672847	1158506		2580906	2732950	3475310	2417582
2251375	1888375	2512041	844988		1455220	2565098	4687098	2116162
3075043	2489107	2998659	992106		3587147	2001871	4409637	3243692
1985423	3655233	2395946	1224562		4934355	2291153	5623466	2813553
2672310	2082488	2044070	814351		4052516	2045424	21810448	4509306
2143164	2743421	2012393	3446395		3290529	4028039	4228177	2223038
3083162	2774757	1885572	2536663		5913902	3155417	2624499	3728957
3333301	4741076	2506456	4173312		3205596	2644266	2035248	305552
2143582	3439124	3242904	2658271		2709771	1746229	1059370	4064968
3803835	2901540	2694584	2848277		2058522	5158513	595260	2663638
4419067	3632109	2533106	2011608		3238500	3039237	653127	2578399
708864	3337754	2207803	2162317		2556872	2488631	3013998	1910815
1781489	4156812	3834149	2616361		4010392	2462690	2734381	1903028
2944510	3694246	2858868	1820891		2127770	3756649	2982754	2896101
2540142	1717784	1787113	577410		2416679	3239318	4179829	2105800
4920160	505287	3506187	3666797		2075497	3348281	2208468	2286167
2833740	5602038	2477013	3515551		2346346	3438691	4557571	2421547
299477	3427267	3080053	3188381		2936226	2967888	3802768	4755230
1420923	1980598	2356654	3073554		3752413	2759072	3691484	4059150
2519849	3064452	3366006	2318016		2434547	1066978	3892243	2972898
3228229	2269860	2242678	2473462		2028859	3386009	2589782	4392888
1276211	2693901	3109433	2430154		6817268	2068688	3282099	2597369
2847106	3665324	2654206	2752373		2175586	3144544	2765008	5250117
2606789	4075554	3712482	2206398		4451011	3736429	3403089	1679184
2543826	1082755	1719656	1584797		2002724	2779784	2224635	3500477
3323554	3196816	2104031	3763248		2041842	1714826	4526961	2920231
1644805	3285105	1551982	2901718		3950684	957083	1294590	2531920
2983226	4051433	3105341	3885720		2500548	2403954	4216126	3701842
3419635	2711404	3304029	2377995		2998997	3782555	2639683	2863144
2072334	2540944	3812275	2703859		2132827	2208980	2643296	3676774
643160	2729965	2913419	3421154		3445376	449100	3718797	4060760
2596191	3259756	5128933	859051		3809134	2232906	4054732	4697494
1885895	2731227	3978724	3281494		4192866	2205061	2869808	1407332
1502751	3553516	2779931	1418962		4423634	1800677	2938226	3167558
1531258	3163362	3089520	2659012		4143457	5539432	5714294	6016719
2507790	759091	2127173	4062712		2796197	2137859	2946029	1662197
4649332	4728327	2591732	327943		3642283	3013768	3859281	2419045
4324310	2309133	4242413	3115582		1177199	2902462	3604806	3076820
2660627	2068142	1285529	2023679		631166	2683425	3166156	3762730
2025510	2801208	3510368	2753627		2137092	5093994	5032282	3593545
3036404	2650308	2906568	3458247		4381249	11134702	1142161	3161716
2510223	4419797	1797762	2648420		5196713	3806974	2103476	3098878
6488670	3930528	3832309	2602420		951361	2817461	3527065	3718823
3447496	2319032	2340471	1995367		4716386	2981437	1992449	5904295
5376370	1876544	2379929	2444844		2758232	4174094	1674404	6239600
3531861	6917408	2719369	2816264		1488682	3167386	1436869	2050047
2679147	1629724	2182721	2190666		3632663	850116	2852789	5905334
3719945	2181647	2706644	770905		4215069	3082178	6500989	1935281
4686619	2405951	2865374	2979993		1617636	2816017	2608176	4605602
3515059	4193789	2455389	2417372		3902522	3197577	2694626	3496282
4272892	2865151	1245393	3606834		3912115	4423833	2589060	2856184
1715195	2836329	3255873	669507		4108133	2637861	2438568	2045856
2445386	2822566	4985923	3000293		2575539	2109380	3978133	2082358
2647669	2257144	2189590	3335739		4312274	3771975	4584261	2557391
321052	3632948	1631989	4160814		2139551	2575014	3945985	2434365
2429031	2225985	1701219	2308451		2211188	2839322	2653598	2032800
3214324	2181214	6284203	3217294		2733078	3075659	3294853	4098173
1108264	3816137	1830301	2892648		7369888	2427396	3620384	5242374
3105352	1570708	2030482	1944280		2382161	2904601	4018312	3130975
2892913	2082636	1870426	2836572		3637454	3017165	2359855	2332211
2417479	2526478	4245180	2833180		3432819	1818123	3836961	5760169
3210632	2791804	3668655	2333954		2793105	3651390	3734384	1096584
3313341	2716860	1903315	2698195		2206692	3272060	2914472	2741591
1495889	2355575	2049330	2505566		4610887	5870891	4029859	2159217
3090165	2818700	2298073	2947629		3915795	3577802	4349709	2406158
3332372	2794148	2914084	1802066		3771190	1958396	3772493	3370206
2923531	4023617	1436302	3372986		3966251	1842309	2657959	4098060
1758200	2805668	3272245	1308886		4241759	3150994	1962432	5758962
3558880	3224286	5675542	2633566		2353625	2640292	1316492	1055612
2460701	1270104	3501340	717340		4408718	2601858	3972026	3387305
2920730	2550278	2307356	3813162		2485653	2852865	4185397	3833090
2949430	3244647	1751306	655110		1171467	2005169	3100551	4606352
2860751	1772238	3397955	1138201		5609998	3198321	2405848	2786552
3158881	3668747	3112179	2258836		4355161	4200068	2521493	3481406
1556827	2813471	1716829	4934232		2645760	3330446	3727058	2794009
1239595	4142104	2470267	3423277		5475576	3595234	3800796	3029884
2715263	2357835	3164038	1928615		3785687	2405286	3588938	2275585
3170060	4029434	1993264	3012523		4171418	3802573	2722125	2495866
2486366	3508895	3419779	3076568		3129377	3747244	3478572	2248485
2863603	4333545	2136346	908906		3949555	5770840	3309640	4036689
2870271	2301629	3286403	4502824		9989397	1712673	3853081	4184749
2029134	3097302	2200723	2192304		1935426	3447025	3563054	1889744
1726390	1963812	3321239	1131204		1625871	3053402	2827550	2877666
2740815	3839854	3534172	639091		2250267	3181709	3347379	3600216
1756336	1762294	1988260	3892928		2789447	5275311	2437343	2948912
1581938	2621982	614503	2594954		2226247	2783933	3243941	2475095
2242948	2804481	3162234	4683339		2487451	3220203	12829888	3532084
2265456	3791928	2343455	3623422		5071434	3499994	3781581	2938039
3471157	2806902	2204491	2366363		2604183	3568296	2188433	2336678
3399396	1221824	2570164	3585862		3943763	1679118	3094804	2696007
3400168	4425513	2357489	2348733		1440652	2372277	3878649	5084159
2439851	1683883	3707632	2842853		1572562	1666347	3171203	3580693
3348328	1947763	2320830	1991720		2334227	4237753	4274232	3316605
3616713	1890229	1262397	2256549		3303771	4177868	3788115	3227841
4730332	2999403	3332167	3498498		3272037	3134559	2486802	3377707
1991294	3856036	1042797	2161812		3727215	2868862	2924008	2692941
3247402	3277413	2284423	4086786		2520603	3170769	475324	3949389
3698255	2677831	3379373	2630820		3100495	3617842	3747856	2648881
3212037	2140513	1790809	2770365		3618453	2941392	4340333	2121433
4870438	2727532	2735638	2950418		2634962	3035296	3868392	2857674
2650287	3113906	1990952	2877166		2324129	2096474	3484231	2958429
2572335	1897993	1975086	2778483		2494434	3704860	2858266	2670448
2955108	3366342	2078188	3740414		3216492	4913823	6801464	4587677
1153611	4361496	2209687	1177886		2046218	3366437	3684833	3572771
4230003	3003029	3736890	5313509		1782048	3222540	4679775	2167522
3633304	2142193	1690023	2102802		3638034	1053489	2271813	2349893
951394	4052632	1933700	3835235		3597837	2822044	4421457	6193230
1711941	2630356	2425291	3183561		2471271	3465783	2966482	3031008
1933716	3108815	1518984	5017385		3849357	3380663	2927703	2577082
1951957	2645511	807440	3313933		4433022	3389673	2943403	1169235
2657862	3187602	1523112	3138065		5309470	3214293	3232900	2886584
2702541	3517654	2002637	4287070		2249852	4021888	6211077	1815126
2727683	3088138	3075817	2592926		2556287	4100252	2383447	2374632
3159098	3361816	687100	1988589		1546393	1008427	3438575	1928375
3033639	3021015	1140443	2304449		3335326	1421728	5281128	681633
3234263	3335892	1159846	2203141		5203636	2639332	3140068	3369718
2256862	2066397	449044	1839401		2343453	1714604	4287836	2076892
3153133	2585659	2601924	2158760		3378727	2937704	2153537	658097
6454216	4071570	5182698	2518914		2727252	3166794	3158063	2814027
4579891	1784337	3734546	2606065		1357601	3384988	2884098	2687199
1825281	1899262	2489267	3232324		2181186	3015106	3380549	5219263
3277821	1205710	1827255	3290696		2056762	1488967	2576105	3493240
1934244	3015432	4890943	2656615		2105783	3459461	6182596	3641206
1948486	4759730	2490560	6601820		3152186	3339773	3437190	2863573
21023748	2919539	2529769	2243146		3585345	3095255	2510948	3077424
2425859	2172649	5027597	2224308		2420067	3542411	4880123	2558241
4981809	2054127	641275	2002428		4256829	3006041	4258662	1364660
3826521	1883364	3484052	2206457		2672924	2479167	2480452	2048588
2597413	2536713	1840395	604988		2264650	3502543	3143143	3763971
2792801	3562249	1854206	3484091		331452	1324776	2698284	3169918
2123929	3848848	1961192	3721682		2422874	3417954	2632311	2936665
1622369	1911101	3419484	3872969		1402437	3127003	3413899	3475988
3104723	1287167	2386649	2141410		857113	4719459	2171570	1304467
3106392	3158281	2569339	1184050		2727517	2100869	612863	1996836
2678081	3409001	4328388	4510417		2438227	3340797	3061481	2455623
2947803	968967	2740280	1814583		2237123	5564152	1553781	1881369
2956315	4224805	2074519	2121742		2662026	1689332	4064370	1646851
2700761	3377918	4147912	2327207		2446961	1893089	2267058	3000993
3488629	3834710	2203101	2159368		2166533	2697434	1943252	1626155
6094462	2404947	2904411	1127532		6489055	4340696	3625815	1145085
2291807	2567297	4244470	1845195		16221286	2903158	2875157	3124634
2332523	7222778	2796750	2477147		4267872	1496214	2136609	1024775
2175035	4799427	2105581	2680201		2421897	3307156	1865691	803146
1079880	1131374	3274498	2606562		2267088	1916669	5805399	693747
2705466	9163689	2402805	2276447		3349706	1382392	2411467	487695
2738851	3388389	3629618	2771114		3906601	1827387	2948727	314804
678793	2454692	4810775	2505572		1973607	4116105	4646624	3258085
4004673	3131489	1819000	2005065		3334481	3578845	3138605	3924346
2666146	2127190	877898	1624813		8894513	3093556	685414	3626668
2692307	2519976	2304524	2257918		3116128	1716869	2315649	1971998
1498640	3167089	458823	1422560		2513711	2594933	4360656	3557343
3075992	1368230	2249421	1699834		3541797	2806949	4203975	2186470
3836114	3595740	2178908	1604664		5299098	3143501	3116619	2653605
2762139	383078	4460467	1918503		1186543	2962447	2807321	3829419
3257316	1494354	4407065	3303213		2445201	4222551	2179007	5032163
1878782	2408207	1770065	1365394		4575245	3234708	1764838	4887025
2759020	3620498	2553276	2754866		2566137	3840124	3487211	3317659
[truncated: 4,834 more rows]

## Sheet: Fig. 2b
Nuclear Integrated Intensity of pRPA S4/S8 immunostaining 48 hr after siRNA transfection in asynchronous cells.
Graph plotted in Prism 10
siNon-targeting					siSRBD1
Biological Replicates					Biological Replicates
I	II	III	IV	Avg	I	II	III	IV	Avg
1636652	2433081	1288489	3733173	3.61018e+06	2277096	1618365	4306675	3222459	4.09974e+06
3156318	3111243	2218893	2232990	3.53209e+06	3519160	4185551	2734024	4405687	4.24522e+06
4276331	3752122	2890095	2862425	3.32693e+06	4122186	3980566	5376453	4998207	4.24803e+06
2934571	7441472	3476628	2300791	3.53596e+06	5180278	3032846	2753964	414583	3.91776e+06
7909670	3513334	4747225	5924122		4498901	3344054	3509668	5143707
2611811	2560251	2484189	2624354		4388586	18153348	4015959	2362758
2611111	2810825	3824292	3457751		2446334	2918608	10003225	7327432
748724	4663801	4083306	2857278		3519560	3048614	3060257	5494985
6196944	2282376	1660787	7482961		3376950	3604053	6312422	1786233
3475169	4429402	5197513	2751555		2729004	4560429	1824064	6474943
5658919	4257772	4536374	894380		4268177	5946540	6841682	4243983
4919292	2738492	5063297	2025998		3274577	5404972	3406049	5619823
7171132	1041072	1248427	5614497		2557709	4860407	1888249	4397044
1073105	4639427	3082284	4235164		6108354	3016606	3048181	4131018
4197019	3934968	2153457	3658531		2939497	5031085	4955738	5861824
4532249	2951863	3076488	2338892		4918106	3611895	5374588	5220293
4590495	2777115	2450457	5887714		1766829	3490261	6901488	5985768
4052235	2733118	1296335	2840004		2966132	3709654	6113821	4139099
6388293	2787534	4132522	2701270		13053896	9757990	4419568	894055
3750447	4149805	3652210	5039828		5272040	5173644	5566127	5509489
3883173	3281813	10626023	5014300		2670199	2906657	7611925	554114
8229451	3766161	2956104	3248610		3793523	5846547	8979624	6193381
2330913	2917882	5768999	2881994		3957535	4290352	7851396	5095024
2361797	1417409	1574494	24588884		3947176	3564876	329543	4100208
4437636	2762826	9197785	5047584		3316061	5091882	5355075	5194307
3569754	2697904	3400565	4684478		1480640	1506768	4909124	4348022
2963787	2473306	2965969	9149476		4287247	3396644	6371357	2401535
2262849	8457839	10572316	5619699		5974188	3395261	4096297	3206407
2165984	3044741	4151452	2728263		3117512	7144355	7996427	9375101
4055127	3061454	3530007	2933991		3329707	5124120	3909983	4495304
2216136	2977546	4645895	5622132		3035442	4128179	3577318	6612929
5181315	4149394	3803052	3195072		2428975	8812545	3412914	3664938
3341040	2848315	5047892	2926342		6014489	5690105	2562230	3458272
2476256	3661480	4554651	2597803		2890742	7146571	3012485	3475147
5886342	2062922	1654212	2600041		786602	4168940	4690394	2677694
3141316	4435765	4285774	2917267		4150653	455224	4221907	4149485
4447613	2561255	1905202	2454834		5502069	16692276	4298468	5698063
2993842	2365320	5110653	4246466		4677571	9584456	7438360	5665329
4091331	4373046	3409565	2603269		3855769	2925115	5487305	2445455
4778465	2590994	4645388	631310		2923174	4947093	3858097	5201312
4034455	2477261	2648146	3574425		4740608	5187976	2624752	3033614
4460027	2476240	6835898	2880008		3427928	3574394	5465145	3325703
1338503	2364964	1141105	6021100		5042951	4767947	4381763	4089822
4889406	3153856	3730301	2727765		4372536	4661928	5686106	3529944
2967895	5318722	2965205	3450507		4337422	5740682	6057713	3182907
5115763	3790785	2435734	4017001		2968799	5098844	4373028	6692743
3593651	2635682	3920074	8849009		4860616	5909791	3324158	2695835
4666174	3528376	3965370	3037247		3332392	3641386	4008872	7208901
4672230	2980780	4539486	3185348		6291519	5074231	2718771	5634290
4723505	4839477	4250174	5952838		4169390	5159998	4236181	4672402
1849495	5719106	2688773	3185859		4110781	2073899	4434075	3197302
2805683	4563899	8139366	3341862		4802166	1040467	8361158	5367831
4170638	5121642	5243324	2827005		4121180	1078715	5591630	2649145
5126472	2935788	2541007	5637769		3696280	2940173	6654452	2639356
3328168	2946445	4416739	901005		2528283	5278383	3709335	5431343
3488106	4184390	2420391	2550700		6847407	2810426	2612053	3118466
3296442	5114396	2271513	682442		3176899	2464226	3725817	4550101
2340507	2486256	3105008	2420438		3996396	2886472	3895435	4374777
3921612	2698519	3294254	2672301		737575	5654111	3452197	4984218
4803770	5039808	3074385	11537256		2707086	2850004	6733367	2841728
4602536	3401343	8703822	2759707		990965	2955172	4421612	5670501
2305561	3125728	6134024	2391291		9875539	4637720	5526784	3181470
4903775	2417688	4825854	2917542		3668486	5474674	2234890	3478588
2682882	2397310	6370400	1871137		4172619	6103082	4871836	3340668
3598351	3313678	3281599	5939070		5353979	5825405	3193413	5730501
4607691	2775612	3547917	12733524		4650754	2917469	4405648	3049026
2359839	2550157	2714915	2599499		5514916	2474454	958374	3923952
3705987	4958478	4617420	4210883		5448454	2997171	12513903	2731313
4439501	3023338	3092168	2577342		7023227	5018838	5416793	10855048
5530872	9187184	4566695	4476338		6144006	2728973	3704358	3865155
5091740	3220623	3114771	5228201		2340086	2686189	3845337	6860355
2268743	3658925	2668964	2491079		5637957	2976781	3696880	3100866
2306543	3573619	5486142	2763063		5810361	4677620	4278360	3031953
2657478	4966711	2862976	5122788		4435454	5125846	4582100	6480904
4278122	4667017	1130877	2720574		3857665	6062473	9527681	5655855
2242788	2601786	1160768	3991677		4249005	2722128	6387681	7137196
2556367	2992074	4240045	3235004		2687270	4148211	3816283	9671817
5127246	2222322	6773976	845159		2536763	4820619	4519397	5085412
2727834	4145765	2308179	1532213		6163578	2238324	3429747	4800234
3898493	2442925	3585965	2886976		3334532	4877216	2681192	6334315
1058679	3395645	4621403	3411213		2836881	4321087	5337806	3543639
3888521	2393979	3223337	2409621		3790452	5442802	3908498	5713377
2000571	3076728	5034647	2548417		2448748	2751307	4199013	3552872
5763575	3113502	2824139	2867656		4148984	4116136	3498701	2316677
4261509	5659299	3873942	3508774		3081912	3273121	3984156	2050594
2526066	2788586	2620168	2675854		3401408	4521170	6196730	3262609
7020905	6053910	2889262	4397221		5050633	5014258	5491722	8243907
5408210	5046243	4247294	5643793		2913848	5199497	2629361	3323725
20123328	2816572	2166985	3052442		7661928	3432933	5053179	1029443
2891980	2569768	2374490	6652342		2824142	10415652	2507246	4405957
566533	2606735	3829762	4787464		2555505	4342573	5532575	4167657
2865389	2786913	10774160	4522652		4393738	3372936	9650259	4997884
3656696	5479517	3493621	7058198		4734477	3512495	6032608	7343780
5108769	2489022	4838421	5896791		4577803	2995247	12965059	6255829
2701854	2418008	2965666	3503470		4969213	2151883	2807089	5178355
2713997	2869409	2618377	3836498		4087801	4730631	5703867	2732585
2650975	3084269	2821315	2791745		2860554	3663752	4165392	5664117
2221365	4007115	2449481	4716006		9982185	5167042	4349310	7708207
5048085	3933543	5594292	4450342		3704875	5040135	2894708	2909282
2435930	2624936	2993737	4782417		1208922	6110509	4438955	2046838
1739488	2197963	3117688	2405626		4760343	4163914	11381566	6076897
2830172	3445554	3716817	4383973		3674943	5188266	3266544	9912359
2338992	2226782	2893504	2694129		2391497	2888583	3758205	6124614
2259503	2443580	3216251	3575243		3494110	5381715	14302800	4988206
2595044	2734472	11399073	2494013		2134335	5406482	3663859	5597078
4362140	3087692	3609291	3232072		8996399	5586577	4999117	2866118
2991422	3333346	5061667	7144204		4032616	4506438	2834538	4528181
2561034	2901554	9421872	5124939		2636188	5149298	5043838	4680764
2318437	2632526	2424961	5879665		4934753	2925845	4752773	2856739
4699725	5274221	3591316	4749172		4975410	5769122	5845393	2994463
4874472	2926951	2798792	3582208		5076826	24173934	3573158	3430006
2915476	1856195	4503645	4179405		2498846	3613021	5519997	4993705
4558195	2691558	12293955	2808952		2515497	4789131	3162371	4297347
1700143	2983137	8662191	4177013		3218570	4898884	5263803	5681023
4325039	3107771	3257607	2352682		3885122	2537966	4489907	3430285
2279396	2969398	5139443	3708567		4341804	3863853	4718534	2830009
2376333	5346583	2478015	6348401		5137291	3877894	6039362	246454
4694535	5783258	4226616	4445859		5967393	3034571	4662973	3298661
5248059	2300292	4023507	8841482		3194608	1985626	4538124	3180914
4927205	8238539	4413370	5148993		17947988	9446570	8581227	5136075
5154775	5875760	4405989	4159642		7245020	5738595	1669096	5448806
3941855	3857961	2848749	4929115		2960231	3121700	3045173	737256
2157587	3033330	4303743	3294849		4532660	5090730	5458330	3214249
3130196	3827206	4801403	2879616		10624296	11050841	3675182	5108585
2263992	6409371	2381813	2508818		14574443	3965472	5991779	3653044
2146679	3775137	2296153	3211269		4772324	5390030	5935374	5301500
4992723	5774574	4307170	2230829		2759411	3522379	5026678	4830688
5320613	4190342	2919467	2744895		5348547	5188586	5124048	2972554
4170192	2772903	2261282	3052595		4686401	4944291	3077478	3150935
3038103	4934939	2722394	3208558		6874740	3188300	5756340	4959678
6441700	2670307	2478023	4584739		2766729	3990410	3717814	4263882
2096979	2384218	2273016	3325268		6048902	5408635	5142394	5221382
4236565	3138559	3311638	2933492		2316532	1127586	5604776	3174630
2660437	4529640	2534733	4911953		2668272	5162910	7307350	9968716
4187572	3001301	5392444	5321157		3752927	9846486	4201629	5945992
4274771	2866020	3904368	3482656		5289366	6804593	3953002	4992621
7631800	5860284	3629829	3714051		3087444	8220120	4812999	9355391
4388888	2591748	2578440	4917242		8100134	4092515	5742712	5473798
5792199	3037561	3367716	3801877		5377999	5143123	4009668	8692197
836023	2833429	6633144	2318212		4256936	8585736	2213817	198143
4644424	5566913	2475466	5811571		4252591	3011677	13621361	4643731
3182136	6457708	8245397	3830066		2813173	4645121	4552617	3876291
4885458	2953994	3531183	2837321		2816869	5768698	4472629	4539127
4926577	3537501	1537971	4599460		2916094	2365438	4264024	5158493
4964680	9001220	2974930	3040367		4376467	4540115	3407061	8311820
9132625	6160624	5620842	4945408		3415893	3469070	5671730	9139370
5044438	4457964	1137902	5208162		1430282	4421671	2734361	5708722
5244568	3172821	4283523	3740145		3543777	4678468	5425681	2676507
2921131	7437819	3713185	2193474		5467086	6380058	5940368	5689182
4065224	2542593	3141205	2742446		11624282	3777630	8704586	5775678
1949080	5660389	4123589	2070582		2862856	2896314	4663628	6229758
6311600	3324632	2837476	4693816		4708711	7012337	3711842	3414377
2547779	2302534	4158832	2466395		5443598	4270397	3126170	393966
4488694	2427437	2072645	2539798		4871012	5500981	3611222	5903115
4055130	3137558	5185552	2506522		2683851	2647770	2899098	5181517
4238620	2607200	5607336	2924443		4866926	4898701	11585163	6785373
6850538	2989639	3410115	2960470		5801801	4570699	4467419	5988237
2794778	1625812	2528673	4795117		2404554	4664767	4804396	5135442
3995912	3703977	4151992	3325972		3102352	3103879	3528638	3655732
2740552	2786843	6645755	8535155		2569142	2380169	6102551	2958708
2625874	2830757	2686803	4036784		2942472	5334693	3108834	3149311
5877362	3447465	4142499	9098947		4672933	3218626	3907399	3234243
5007686	6535941	3445636	2850749		2801457	5678910	4718774	3041364
4070753	2123047	3831046	3139665		8713149	3621154	2993653	5147054
2841377	3074051	2324719	2467605		2684920	4184469	3618938	5518048
5017180	4494999	2267141	5234078		3916162	8405810	4511077	4797342
2766092	3203463	7567089	4492326		3037695	4683374	3802621	3561608
4281743	4357169	3511864	4419860		2928481	4835953	2852907	3206178
4123743	2611798	2802069	4603385		3201172	4945375	2569732	5201217
3069048	2756854	4111718	2651971		2933660	1508750	5123004	6340023
3054647	2914016	2645698	2937528		2746546	3776448	5561407	3277791
2434647	4198125	2678178	4295680		6401301	3958227	3350532	3420657
3283018	3465483	4031605	2119137		4581449	3873826	2953493	5708431
3677510	5960331	2795804	2745465		5987747	2194435	3236784	22119732
7400410	3796515	2708117	7315480		5724579	4463259	5232150	5598189
2929361	3114854	2305662	5071161		5938740	2811777	3317351	5651855
2771903	2893065	5884302	6530753		3130591	3668057	5013448	3634353
4354463	4022391	2667855	2557753		2654006	5399272	2384519	2807376
4232698	6456959	3573919	2241878		871799	1721260	3710845	1291384
5591367	5261179	5597172	3728025		5728466	5179498	2877167	6958757
3755500	3386802	3043712	4990134		3382082	4257655	3607497	3696848
2798331	5424881	1657293	5313663		3069072	3315791	8793858	4687502
2544212	3932319	3092442	6873707		4667128	4331529	5524053	1770813
2592327	5456580	2840289	2864626		2455214	10715778	5749252	3544133
3550810	3980988	3932845	5138450		6476208	1805817	5303497	3559770
2903309	3360275	3868954	3079935		6341366	3974331	2846046	4480207
2504324	3347367	6168831	4414069		3602740	5190470	4376537	3032962
15685000	5920993	2995187	2791735		2513530	5362375	5692040	3802556
4687192	12873698	2727536	2580439		2352351	1467626	563060	5729706
2745332	4330300	2600020	4397145		5022766	3031477	3941556	3137875
2446333	3514192	4054222	3376175		4405992	2698345	4173658	5939020
2484755	2738192	2288223	3463422		5937020	4586471	2585719	5226708
4854214	3058434	2604200	4382630		4704437	4013229	3862440	4840440
2774146	1829566	2858526	2628023		1497170	4923076	2797961	6624862
2904832	21221444	7567943	2488260		4721554	4320484	1362100	645944
3745210	6189183	2768504	1727170		864162	5510328	1215964	2409949
5705211	3860482	4354124	4268339		2594108	5351164	2448359	5514929
2308107	2953457	3509441	2623442		4085972	4891023	6298334	4519727
2546085	4457174	3359961	4245907		5770355	4046577	4194435	3295984
2540001	2611978	2991524	3150529		3154832	4050945	2933243	6756071
11072261	2887587	4695454	2928290		2136655	7587255	4768971	3422312
4502396	2373061	2707788	4366634		5463640	5698082	5327856	3580097
5742343	2844828	2231571	4410565		1673377	2816996	2272259	5349640
5824216	3566997	2157397	4194908		1774296	3276633	2179424	2462792
2149770	9829764	3967512	3058535		5204315	3417565	3409726	2883715
5257237	2521393	3331681	1900229		5157421	2505876	5000405	6028310
2420940	3014635	732616	12382559		2693913	2629645	2646405	2643578
3001218	21178174	3213520	3889401		3001139	4730538	5958631	2429062
4034180	5553045	4424016	3265780		6766928	5512465	3389288	6040610
3891304	2161249	2656649	2662886		6073394	6007134	4630377	5290237
2817307	3890989	4190236	2870291		4252920	5394865	5008858	4199728
4687178	2923766	3690717	4793113		4254012	4477383	4946032	6849933
2652959	6197841	2762692	2576074		3499497	3533052	3628252	4861838
5254962	4118240	5519650	4236687		3716005	2349505	1086953	5653527
3576416	4037057	5280520	5616011		6612277	9531459	504692	5213224
2798471	2867033	2363932	2730394		2944928	4002764	5330760	1749783
5148122	2804392	3898913	3419980		4377163	3420362	5302503	5319150
4338114	3721332	4807589	5093839		2707197	4325024	5751210	4767081
2359755	3516481	3716196	5089863		1542264	2766546	4720378	2502596
3655681	1844095	3144374	2651283		4402233	2155302	5363952	5257741
2545413	497712	4362782	3504298		3299034	4414531	6080727	4960044
3137305	3131209	5460751	3997544		3878115	4108512	4194624	3357327
3869606	1935355	2270293	2762449		5164175	4451005	5553697	5386318
5129885	7190714	2709357	12543914		3572060	6686697	2538949	4236868
2434908	5172740	2488346	2827296		2985553	4378239	4921627	3967264
4886402	2903967	3258730	4734857		3062062	7502410	4077695	4356205
2958899	2874574	5434092	4522250		1235557	4816195	5216696	3618468
4074302	3849926	2964372	5570924		8525332	4494606	2972904	2660121
2792692	2775498	3528166	3954563		4212580	7914852	3510030	2455821
2839803	3318631	4690023	2816344		2991611	3874744	3375495	4074216
4610802	3648351	4441658	2602439		4336644	4961186	5198316	2931335
12120886	5077299	2699735	1337937		5043902	4044078	6014485	3649530
2760516	4006699	2451689	5297167		2709876	6741930	5048382	3201535
2749608	7213805	5872926	5338466		3680239	3179971	3667074	2639832
4453116	2814105	5159375	3051800		5751012	7597844	4611134	3251834
5053797	9727851	3189825	2307074		4420663	5857196	5877025	3383599
2106238	2954799	3373681	4520597		4349918	4919514	5169506	5442590
2344214	3690382	2334770	2781255		3735738	6484969	3698242	1776876
3084357	5264168	2720467	2840446		4120053	4083787	4837359	4732972
3853722	3642298	5107043	4480929		2606012	6137652	5315807	6146650
3706288	2853288	5024790	3145396		4333314	4081325	5201891	5749039
2469117	2299582	3771903	1974863		5655151	6130534	2014332	4600951
2817503	1818206	5708120	3714857		3845736	2913126	3202196	5645460
2508309	4943981	13680067	5759544		9299077	5497378	5292051	3090478
2614799	2541420	3540418	1361008		1604632	5095304	3881580	2703578
6173828	479365	4028034	5847351		3812403	5119008	6086710	4740373
3430820	2725762	2965915	4791895		3089069	5491393	3236811	4747651
4359499	4417256	819101	2788021		1989375	7472497	2647511	5977220
3839765	4935663	3005015	2201619		4519017	5625016	5238854	3391319
2698766	2657249	3416240	2675830		4841135	3983270	7805533	5293383
4830370	3617536	3460031	2715118		2444127	5019295	5156524	2588263
2604397	19494316	4761692	3866413		3201253	3758941	4927235	4725542
2587195	2443286	4714199	5344767		2979706	2831894	6560040	2655247
2544457	4990536	2726019	4570118		2748391	2409131	5285948	8051773
2855455	2821235	8021215	4705166		2933716	3008493	429495	5044836
2323208	5155458	4925671	2580445		7207381	1559906	2998932	3390498
4953322	4294787	6075413	1829104		5224821	3191884	525872	7418447
2321749	6286837	3355861	4012738		3432531	6178599	2847712	4948332
3853209	2752801	2520020	3716673		3453759	2561448	3046768	3725593
2468920	3096806	2539010	4510625		2733823	5042897	3772327	3675407
2189427	4459182	3665180	3248682		3880529	3036633	5518316	2976971
3271313	3123724	2420529	2801274		6017116	4967233	5728289	6202665
1592946	2739033	2590863	1585645		2642387	4399336	6606909	3040312
3179927	2592939	4123467	3025453		7943269	4138826	4676615	3851233
2382908	9486995	1425021	4533462		4929135	3818727	3075922	7242296
2697278	3145922	4420880	5051818		2622282	3638097	3059026	2722332
3099978	7628601	5780135	6760015		9147761	6467828	5622509	2912171
5064608	4295720	3856839	2826364		6925264	2813315	5990368	2767354
5217291	5435433	4638778	8055808		2686508	4793534	2705241	5702767
2578608	5504021	4342907	3889208		2885881	2720570	3040488	2923464
4246732	3395981	2710526	3726834		7404445	4862525	3130846	4542236
6452419	2016586	5008627	3681760		4478204	5458586	2876520	2836327
2512469	4923065	6004535	3776223		3851885	7700445	9754794	2807231
5731396	2575277	2747041	3236869		2519508	5476852	2590664	2719704
2509355	2658838	5099550	4276674		2716075	6107933	5521698	3843260
4668270	2473322	5525543	1005297		8781653	4605962	4278592	2974090
3070542	3045168	2748043	5930132		2547850	3057565	9107533	3286574
4247100	2140343	2548680	5477848		10409138	538911	4578760	1102837
3633006	3206378	4140618	1156180		3435898	4785933	5118264	212776
2606104	4923952	5330149	4720956		2449600	2746443	4078658	4528019
2389358	2849204	2628853	3350867		3594807	30352860	5439662	3559970
2603797	471217	2227843	7142675		6693561	2252556	3425724	3593109
2866588	2901575	2707232	3127415		9246374	7448975	5909351	4926987
2618691	2026325	2834621	4698782		11866695	2520160	5652179	2428827
2037158	5922714	4661605	3885704		3449546	2410559	6307995	5238010
3487334	4628183	4681400	4584806		2676709	3128219	5645501	6304154
4879866	3199482	2787745	4024882		3135355	2274671	6042052	4060210
4345884	6137951	3518832	4243111		3020024	3237251	3289874	6333928
6513583	3975198	3310155	3841156		12703274	9389037	6490493	4225830
12008141	2767523	3176981	3007224		2723854	2873340	5761557	6660053
5608170	3240922	2917859	4050995		2576764	4531586	1815996	6929904
2533554	410138	3071837	9778633		2233181	33085722	8069877	4426872
2387850	5476020	2656331	3346651		2224877	5198042	2370252	14330158
2418036	2453973	2717276	4507744		4541787	1532772	4493258	2567411
2420109	6353701	2365832	4049240		3375843	838025	4410717	4261098
5713416	4744000	5719708	4436792		4889346	2918985	5366026	3614316
2103690	5286506	2558707	5409608		2536104	2800231	2724426	4372914
3423440	3689639	2874211	3856171		4224670	3449176	4255206	6791573
2358620	2908123	4023847	3098688		2830354	1173523	3655126	3921882
4936825	3459414	2717886	2511980		4014915	6910267	4325671	2669541
3232513	3499768	4345182	3423122		3041446	4763017	4494267	3914398
3247559	6393794	2526283	7523132		4495006	5990413	2387354	4242879
2431912	3312951	2844855	8119655		5386169	5506843	4637142	4939073
5447839	2957666	4402454	3667256		3642996	4164736	6345508	4770154
4787626	3450945	2322852	3184343		2499067	5926702	5459887	2714770
2614708	2648160	3410945	4827321		4258147	2670499	5509430	5422373
2333663	4169357	3127707	2638373		4524113	8289780	1211192	4309226
5568803	3530199	2473778	5358736		6414472	5410408	3990452	7111819
2469619	2724735	4900889	5454375		3515559	3476920	4517027	3941679
2310351	3314661	2545793	4958927		2598307	2060670	3672131	4466616
3161505	1391432	1068071	1455154		4656353	2983775	5966012	4747242
4835582	2959318	2508682	3754490		7076657	3143644	5057275	4370828
2306636	3471354	7114621	4327720		2394123	4953840	5222816	3890551
4176464	8135723	2354177	2358364		4576087	4720796	5888651	1299143
2751154	4145965	3846645	2514791		3246698	6404616	4302909	3978236
2978129	2680606	5018063	516838		4673012	5342213	2752317	5159073
3010339	5080769	4751345	6851506		4967887	3437419	261776	3135575
2514728	2751319	2691801	3419117		5292375	3354060	6119776	4251924
5492849	8746157	2617463	4137955		3583863	5025204	2727462	3720461
2520999	5747949	2705804	2554738		1535144	2897381	7006472	6411000
2809092	2498637	3435343	12915550		4576201	3032491	5223872	3124675
2593921	3416109	2676389	5342330		3278104	5104324	3209066	2956463
6369578	2684647	3312338	4433583		5083115	3082782	3505042	6970067
2253279	4129326	5263137	4985265		2729435	5429306	998189	611074
2637103	3010667	2378540	1897826		3775884	5940441	3002828	3252746
2491531	1124113	4600102	2748471		3136299	5511376	4632308	10793583
2480543	4443625	6517359	2411262		2677788	2772417	6573037	539400
2401810	556831	2607735	1040539		3429150	2683406	5287268	4769477
2696500	4764298	3193089	5302962		4607955	3704337	2549699	3562978
6178984	4368334	2703654	2533919		1632515	9480054	6280266	2517917
2584936	5874812	1121778	1157072		2560209	4424241	3126421	8014337
1651525	4805978	2925214	2716442		2622847	2054523	3194139	5269455
2689037	6062479	6207580	3486010		5129016	2736150	2806305	3768485
1070450	1473657	3225741	3874363		3034946	6434896	5596425	5121836
1962693	3612720	1698715	2755999		5207318	2697407	2876524	5652008
3613394	7494608	3125202	3551718		2938325	3628130	4813027	6665641
3478883	2492986	2382270	2289649		6140913	5571834	5942787	6977024
5112843	2424436	11542317	2574360		4351013	4198756	4430082	2235951
2732338	3037254	2424289	1205517		3931461	3569315	3896152	4650651
2489948	4195302	2473556	5576506		5550352	4868451	3830942	5269400
2505463	1444975	1459069	2535876		5218667	7047847	2961252	2639319
601764	896812	2444450	2612525		2695981	5837421	1685214	5281994
3527884	2651078	5524470	4799470		4983011	4610903	3189303	4107144
3175315	2591608	3223649	3110790		4223413	2418266	6304746	5307660
3151571	2729633	2295211	2522144		2262950	7175855	2737098	5595334
1249944	3098820	1558777	1243699		5351981	5143883	3158439	2761474
553365	2371641	5536127	2338574		3917101	11119176	6922198	3820390
2511213	4267738	3130346	1609404		3539113	4171510	915084	3885135
2420320	898150	2946702	2790334		7749077	6565430	2982506	3137774
3335268	3565544	2542439	3549152		4610154	2606231	6884573	93489
4604504	4602552	2623807	16353442		2488159	3965414	2778123	6896934
4544330	3649269	4278228	2778650		5576601	2357253	2637903	2447332
2784921	4588417	2965958	6342296		4794433	3623791	7110428	3580831
3319053	1315062	3052577	2437641		3518766	8907160	6904282	6083290
5345424	8855301	6493864	3172450		3235359	2946326	3665933	405110
4628942	5185951	2442233	1196932		3190161	4254107	2654419	2662648
2998926	4250240	2688378	2543037		4508400	5563699	4235582	2576533
2401988	4165534	5621175	2693581		3649653	6263349	6124870	4778334
2589626	4331722	2863239	4406809		5129526	2823623	3151082	2508756
3076086	2575922	3630353	4564702		4842265	2835731	3537979	849576
4109474	4972229	5646826	15509392		2857498	2939895	5551708	3450672
2581465	3059366	4724453	2601358		5534447	5507744	4988325	3635706
2082649	5188804	6000082	2415608		2546150	2638721	5627054	5758433
2595289	3259657	3222302	2575845		4722102	5212416	3402054	4212252
3209607	1954166	4865791	3341029		4083912	4514099	3905499	378157
4369983	2918601	2885980	7551679		4708225	4968045	7190971	3413781
2641879	3811718	4285855	3383756		4853430	4829289	3168038	7794395
5940707	2939414	4259755	4335745		2749698	3913123	3073622	1647638
2524963	4492342	2506259	4906333		3511490	3903159	3561277	3007965
4258247	4624770	2773144	4114004		2657828	5246104	5928167	5439084
3760117	4649877	2879488	2535980		3624260	3545045	3286260	4837608
3651943	3599000	2305442	4115041		3745030	5968602	3194935	3835685
5138761	4469806	4814959	5176246		4205501	6183898	5267375	3432696
3493261	2383212	3436682	4692915		3423497	5915167	3114742	3773539
2466754	2501138	903548	11900274		2462089	4134556	5309898	4117160
5593723	5152694	2501961	3741313		2024461	2631905	6504673	2494940
4445935	4465232	2714687	5990862		2298014	1111803	2788386	1704777
4512081	3317648	2756717	5494559		826403	7516498	8721481	4998801
5406687	4772081	1985068	4082762		8793605	4358538	5314592	4439550
4942736	3281675	4306875	3048153		1152691	5246488	2965951	2616330
2191923	3678595	7196235	4505903		1056044	5434326	2600774	1993493
5927682	4215976	15654739	2623988		693223	5563509	4830458	4603968
3047597	2540746	3563308	5368611		269166	3099935	5029034	3992398
2623626	3786609	4048164	2258432		553423	2593887	4110331	6856649
2595284	2787857	5021055	4545741		472852	2941904	6845431	3803827
3205392	2707029	4343351	2391566		2442584	4286704	3016309	4088759
2836191	5040008	7003730	5751488		3241163	3518583	2817338	5178317
6268221	4472238	8754534	2988661		5582511	4740590	2860560	3798119
2607348	2626827	4244354	4252296		6664416	4239791	3304830	5311557
3930987	2645846	5756640	2447846		8668382	14109789	3792453	4749157
2004740	4742088	2470302	4560924		6692153	12949078	3792932	5833771
2413458	3190212	2333575	4276818		3377306	3359237	6147988	4838465
15459034	2548709	2166758	9163535		5415634	4887337	5444080	5070077
3929533	2685566	2443694	2982286		2985901	4711399	4794030	5852990
1645787	2283354	2510866	4522984		2653716	3785947	4944226	3554580
4101440	3517122	6241817	2776330		3044494	2419302	6139811	3986017
3533841	3082497	2261543	4636243		2885408	6002913	5990613	1567215
3396199	4141117	2261522	2904240		2266603	3356220	3235197	2904545
4601741	3105612	2347495	2987671		2526255	4378890	2702832	6219066
1269598	3553134	585693	5200267		4444521	5521394	6543583	2978801
4389786	3642366	4144802	3088926		10197314	2972549	4751043	439524
2541192	2370403	2357792	5167084		464182	3098835	5864127	2207028
3177089	2418625	1744340	6066343		2394887	8401947	3137137	5774069
4339980	2611515	3094479	2325021		5059324	7503813	648109	7856732
4163932	4537963	2419329	4793458		6732593	2929447	5342076	4873245
2420645	4864894	4093585	4048916		4921057	1795258	3150840	2806769
4267040	5257133	3809358	3367430		4269295	9415978	6160976	6572066
3462726	5195123	3534175	3903940		5002710	4514323	3774961	4400655
2217126	2512583	4039935	2789340		2791024	17933854	5755109	5407598
2211919	4652620	1567431	2617641		2959819	4415222	6957651	2347066
2412669	4234681	3096124	662471		2669202	3826731	10317895	5064560
5246698	5083429	5364002	4334444		2461575	3862126	6996167	4645882
2699588	2396655	3120004	3540758		2041083	5663005	5103598	4864648
2312324	7976235	4886243	2196575		8801855	5589716	10217382	4572474
2870221	2537913	3627233	3690025		3533086	6052181	4676220	3375845
2407937	3106869	2350307	2385002		1593716	6629311	5737955	4951756
3259628	5721796	775485	1955601		4886984	3715417	2942061	4800589
2131898	4334080	2381705	3489200		8270203	7215453	1804266	3363439
4255060	3304492	4454585	2037388		4038324	4578512	3502966	5124402
2732794	2639420	2474887	2813178		2850317	4854316	6350135	2643460
2250086	2825571	2423754	3041745		7259236	3763660	2951660	2750929
2568412	1704205	1104792	4614592		4839007	3615800	3255153	5282391
3982800	3210561	2501080	2482266		4001056	4979978	5489414	3799637
1678326	1290639	3186971	2263951		2022935	5747562	5070678	133320
886615	918519	2778413	5469642		3590753	4836624	4201341	1210559
1174053	353547	3089751	6255029		6204342	4786665	5301024	8533629
1276217	3173688	2976827	3197495		4486128	2979009	3252126	4706933
1009462	2524472	2519367	4569394		798472	2696628	3340243	3653970
723140	2298393	3182965	3955697		3046711	3888350	2102234	2960822
565241	2657914	3358105	2890551		3613167	5032457	5452909	2757972
567399	3762456	2306121	2482721		15451917	6800899	7963028	4686586
272429	3994264	3313529	7399511		3203024	7727664	5636858	5544049
5654725	2967316	5174981	2916482		6836169	5943409	5129732	2611360
1716697	4927135	5489386	3274553		6673512	3731060	3267820	2624633
2215272	4086042	5583332	4478608		2876866	4109757	5903298	2756847
4730626	5339465	2086696	1233259		5001162	1712815	5530824	2120827
6023999	4333264	3840065	3026161		4013763	4693037	4253026	4428085
4951289	3522109	2371018	2436919		4931354	2888238	7159201	2674264
2491952	2498570	4330874	2206163		2925444	5408079	5422765	2673355
5022656	2768413	4191541	2256340		7017216	658109	4265659	4842761
4256819	2436162	1852554	2672415		5320615	3886273	3361841	2702243
3378851	2537960	2425676	5462891		4241959	5327594	5314934	3031291
512529	4346408	4791635	4219527		5136642	6163528	2843601	1324971
5503220	2584617	2608944	1971482		6315397	6145065	6325439	1235920
6534890	4040005	3711299	3680486		7700935	1222369	3055447	4885351
3026046	3111714	4682881	3550042		1855334	1753116	3678569	3036000
2691180	2586621	2433178	2900754		3777497	4334523	5292491	5700725
5686139	3150024	3451415	2765475		5319766	7080024	3556873	3904871
2336213	2617706	2482117	3400098		6390997	5406535	3222330	27753784
8441497	385340	5668449	3453392		8018238	7320647	7239332	3980205
11009634	4899888	8307109	2715224		3023187	666185	4949250	2958863
2854493	2274767	3996202	2419462		3415978	2881464	694509	4173941
5174053	3068346	2518140	2804675		2404340	3109413	6813947	3172776
3436671	7585365	2901564	3372261		3728959	2872237	2768968	617578
6557657	2684321	2857329	2757057		3133682	10161637	4441260	1362387
783860	3550511	2493284	4120667		5733774	4463848	4815551	4322598
2959305	2881797	2462460	5694964		5730333	4152989	2436424	4572219
2726290	2041669	453695	4104037		3612920	2911511	4491806	3118910
8317818	2626282	2660799	2646349		5394995	5015558	8561286	12924110
641561	5720142	2537784	2809483		2756300	5228650	5272051	2725882
4554661	2875496	4570123	1895390		3477920	4895369	5546583	2587251
4822889	3125501	2657906	2015536		7599873	6831220	3713982	4910282
3429733	2491163	4313117	2885923		5781380	3142417	9379832	7016521
374249	3056368	3420457	2007722		7379699	5620267	7212695	4629156
5806049	3282563	3205842	1696336		3372242	11259820	5960422	4680420
3480190	650803	4349485	2433364		5259010	1556481	5231551	298029
1797161	3807573	6318978	3049515		3482723	5703874	3463245	2395774
895136	5432775	4603217	3390485		4020015	3005963	3509619	5027504
3129724	2211981	3455246	4871789		7373747	5585284	3056763	3449593
3237298	2392242	8582093	5853412		6879854	3966697	7925381	4367308
2203180	520823	8526586	5716500		4536184	3037801	6909604	3432194
3925392	434892	2357879	2981053		271764	4726636	9691328	3325361
2296810	3069084	4471463	1322096		5118075	5383547	8685467	3390373
2706974	10775485	2353660	3922478		4680690	2707864	3667669	5156808
3310844	5185273	7461153	4334168		4350137	5419044	5366642	5271862
4347416	2860928	2832431	3222405		11265740	4991851	5068990	6410919
3091525	3668724	4382516	2799392		2268799	5344837	3889139	4199020
3554766	9585444	4628082	3871476		3178948	3025583	5299973	3051701
2738036	4264127	2357490	2743953		2492520	3547701	3110259	2679415
17526944	5449643	4218521	3253026		3405905	5641098	6295286	4958123
4804404	2125181	3414056	3326800		4145563	4108283	5924166	3573949
3578010	4190006	3534418	5119991		3921149	3540286	3543313	625525
2141722	1615243	5314830	2299157		3744686	5471281	3209795	2982700
4455422	2679741	3132887	2454348		4588263	4999494	3404880	1771195
3573637	2349450	1675023	2275819		2975262	3530285	2947101	3163123
5022477	961598	2731343	3580783		4212697	2870133	556629	2531129
2941727	5477905	2624456	6228344		4774876	2601328	307590	3515968
4138962	3088614	547272	2043334		8842616	5888483	6672702	5282283
1346956	3900648	3889030	2356719		4632701	5777930	7243390	6878261
2892586	2936959	901969	2904164		4217035	3034160	1925561	4470232
2674009	5009458	4045481	3938085		1673662	5560012	3866795	4283203
2439285	2238782	3020431	2383220		5607254	4180286	5375617	3342619
3740036	3357331	4845277	2465401		5174271	13549219	2855343	5679653
5606311	2100861	3798963	2675375		2969781	4412775	6090441	2598503
3218603	8990680	3915817	6134750		7799736	6081400	4665202	9661443
5584236	1760728	5976369	3110686		4923721	5375460	3402829	4659376
2858042	1476320	4950220	2507184		5087066	10135826	4125806	3035865
5178900	2996756	2366089	2459123		5449750	3305597	5809494	2300935
4441394	3418004	2659287	4013020		6712868	6971158	4027373	5043296
2812933	1555169	2273497	5165658		3726965	4374691	149176	3617794
488480	4214345	2831565	4246756		6777167	3488568	5410247	3550157
4629568	4853236	2950508	4351135		5282013	3988376	5325114	2146580
4903422	3278081	2686514	1947663		3180943	3809056	6201112	3115896
3273409	3080872	3277860	5514690		2408632	5346412	3711709	6280715
2327859	4126261	5427140	2451569		7784392	4513303	3466597	5636462
7520835	2547933	4037081	435566		6807067	4448686	2313975	325155
4219447	4384643	4639933	2900270		9245179	5125078	6157530	7731915
3661607	4156045	4097985	2034045		3549380	2993935	3761521	6545334
1974830	3760594	3074131	746257		4569044	4796065	5142470	5094335
5090983	5196408	418770	3276361		4722112	3479900	3473130	545702
3331605	4172512	2581953	6484480		1850713	3664500	6906186	2420443
2002384	3737160	2748692	2042357		4946799	5654878	1846028	706396
5201579	274064	2639762	2888484		3004807	2022435	5798901	5027435
2809297	2709249	2518417	2548459		9306718	5962511	4790796	4093853
4577180	3501153	2500841	2836386		2714784	2581412	4763928	4160971
2428610	4117698	1553509	2666659		460223	6119213	4715947	2454734
2918185	4431821	819062	2340846		2751042	5323547	5353783	3979901
4355079	2912881	1631416	1357495		900570	6277979	4964447	4992506
2465233	2863291	1255313	2871817		3794459	3845839	4063837	252539
3154891	4452433	446367	6687919		3151223	6540677	4645084	4088818
3193632	4066447	2377434	4065557		1166208	2502187	1232776	5945630
5422287	3133772	1321875	4788420		2198921	4338313	2814531	8861790
3227146	3898371	2668273	2603704		2806311	5727102	3392736	4693906
3312063	5424045	1158633	2697919		5609199	4597703	2822290	4919863
2607098	2921169	2451945	3032054		2914567	7634758	1880805	5251883
3547976	3820843	5496076	2329001		2439215	5445516	4689155	3323219
3035605	4089702	7212373	2725646		7472406	3101434	3998851	5596397
3123767	3676798	3484251	2618607		3141158	6306843	3661674	3918408
3120978	4275099	2768939	2583480		3832958	16297009	2536531	5276728
2825553	3483569	2293881	2694798		3163787	10854041	2630085	3999103
4143010	4394225	2896719	2602744		2453822	3946811	2838738	4388026
3413980	1365977	4752930	5236579		3174106	3490319	2525280	3048136
3179805	2916341	4492027	2183788		5713257	6257586	5333180	5020235
2737945	7114179	2735914	2741904		2821430	5874192	3369456	2642661
1933351	2609555	1542577	2677382		2447136	5077837	2641494	3387190
2394673	4830096	7733904	5694574		3219094	3141267	4083149	2844036
5314107	2767854	14376482	2519496		6005578	2701779	6963935	2798930
5512546	4511880	4130660	1509244		4720167	4688525	5875250	3980565
4587899	5008016	4914751	4313815		3124488	3347852	4138631	4981354
10827214	5301726	3582224	2424053		3026544	3450997	6037711	5048805
4405277	2883903	2110622	4507958		3530000	2934339	5427880	2239472
2784345	4457019	2972623	5168583		5916833	3344599	5277613	3111091
3222810	3714849	3781124	4596392		695527	6098179	2600565	529137
5304350	2974293	4395301	2870332		3870088	5420365	4956696	4233622
2155466	4633804	4146622	1721731		3257605	5595468	2638885	2434639
2130138	5112183	3141694	2651805		2816886	2995236	3171236	5526587
5454661	8977331	2488367	3993862		3005501	6942164	4057992	3799338
3981288	2822430	7442447	3021219		3066477	3531569	7566138	5292960
3077142	4923681	2798480	1073750		6887132	4453584	3684499	4653994
3286281	3329728	6684404	2482975		3099682	2572085	2938294	2906934
4836209	4577437	4100109	4105537		3729603	5106553	2850017	7168760
4669096	4170108	2905395	2493944		6002638	6223311	5102261	4279979
2964035	5089462	4741758	4148212		5634566	5230570	3635462	2578301
4682845	3508219	3184116	2560207		3469188	3013160	3859680	4981888
3252116	3560255	1213269	4718665		1640820	5828670	6270479	4278683
5306289	3899576	4200398	3840108		3283176	3834603	5859069	222378
2969110	3937943	1869432	6401104		2931364	678369	3630643	3157027
3724484	2910019	2204336	2967894		2965647	1541934	6560505	2292402
3293837	2764512	6961750	11284325		5121655	3203734	3670321	3038261
5384011	3772522	4521933	5421159		2614797	717070	4012466	3247410
8794075	4105160	4809236	908775		6022563	2541921	3346606	5323999
2473553	1439641	3626481	2712438		4804362	2698027	2284471	3926759
5597092	3010555	2605347	3661849		5552555	2723770	5439496	4924570
4824442	2861108	3511493	2683163		1992580	3373717	4035248	2764188
5466331	2981975	2809670	4226163		4538218	5327636	4143070	5010186
5577497	3052274	4676981	4250031		6569618	4493919	4309789	2872727
2481290	2811645	3052491	3058566		3937622	2490901	1393910	3084888
3862198	1970889	2249253	4899016		3737643	3298271	4263772	2712754
2800095	3210621	4563088	2457130		5322411	2256686	4922348	359748
5727598	4396310	3774906	2528017		8732091	5181052	5820615	3081041
3535955	5884410	4765135	2611882		1783002	3273963	5094628	5724899
3217855	7884653	3614515	4920159		4191510	9607389	3978292	4113457
3841125	3027571	8795194	2720535		4441451	4884602	4433850	6006669
3000359	2007539	2620192	4376387		4116690	3920630	6442989	2171012
5279608	2291813	4271221	2864748		5123946	5887776	3366534	4385440
3495374	3283899	9788852	2485699		6463703	3290280	3237898	1479699
5045258	4736952	2229342	15033159		8476222	4342073	1008284	11179470
3219451	8046344	2164734	876496		6005619	2420407	6036770	2485029
3014576	5355905	2267537	2576083		2766744	4565004	5826247	2685932
4130047	3076839	2503784	2666557		7870817	4072800	5039509	2978835
10729269	3562081	6306920	4837653		5153702	3183090	6200172	4940179
2977142	5992504	1959317	2876851		5235443	4743560	2854227	600877
2138274	3526635	2760061	976865		4885618	2500049	5425778	10315125
2461167	3831779	3770367	5663881		4078623	2909330	3238370	4331954
3798155	3045287	3459866	2837378		5936468	3650384	2686110	4679622
3075763	7077553	2965045	12426873		4704984	5728525	3828063	2160143
4244323	6231047	2489102	1593498		5990536	2095096	6191406	4742095
3835834	2679739	2926077	3442647		2766738	3246578	2715494	2908143
2970801	4274331	2564194	2473693		579369	4955863	4785813	4750370
4774971	4157962	4775743	3205940		2179077	4272813	2553213	1026173
2991385	3958446	4854196	1011171		3353025	4199289	2813679	2166145
3410643	3054058	2226854	4827411		6086343	3232337	2982724	4253649
4569195	3972149	6656559	2761039		7866033	4171824	4493860	8221538
877568	1161359	3176120	10446031		683760	4223348	3135133	2868385
5764493	3163414	3875258	2091199		966406	2995619	5122052	4722735
2682196	4388164	4363736	10645699		756992	3052376	3533689	4860400
3763661	4635961	1960928	5467307		4201155	3706455	1263299	8824238
3140428	3892669	3084013	2698637		1303779	4507829	7013205	2764537
3535379	2460751	4737612	5795813		1575958	5493530	5079808	6993461
3314126	5505519	2637070	2842787		2155530	3246556	4727642	5936203
5196712	2948853	7020456	7045799		4742756	2529169	5133240	4665332
1444838	4145766	10059844	3013119		1045741	4218826	3017316	4893900
5563294	2963486	3348617	2998761		972243	4901525	4072230	2946155
3278882	5483183	1645495	3354428		1527505	5636463	4818952	2691317
2908782	3158001	2054613	3010971		1838130	2702115	1903007	3570689
3057948	3217166	4907290	5212388		2800968	3235792	3189495	7105215
9521042	4604195	3841596	4284274		5238132	2763559	2497639	4670251
3297050	2241262	2314005	2560982		5850868	3065470	4518516	1366414
3017462	6363029	4699570	4948688		3088420	2519366	5507675	2414494
3271869	4356683	3981097	2683649		3138444	6211211	5453179	4096768
2679089	2899067	7320431	4057372		9385932	7232585	2406948	3280604
3734712	3239002	5924896	3042693		4425438	3337058	6101722	4821235
5516209	1091621	2884810	4921044		2241727	2621789	7680562	8023652
2946985	3303318	2495285	3326868		5374298	3563615	5475561	5477396
10292278	2513148	3347188	10600908		4589083	5304484	3204638	2694935
3171781	4556669	1609798	3875454		2395201	4727831	3685320	3522075
4348409	2370962	2939605	1447363		5052173	3138790	6973181	2514763
3934242	2931018	5867345	4686124		6554063	792921	4125580	2720155
4376916	2489751	5054844	2459521		2066372	2962445	4991915	2777788
2625464	2767894	1772212	2543625		4307581	6293166	3600725	2651695
5204236	2197933	2815692	4523031		4374554	5551447	10231968	305706
3901698	12505605	3251111	2551553		958688	1615029	5072868	2708198
2795407	2955804	3883423	11002576		2990685	2374438	3224312	6966980
4160411	7580076	2048927	3078379		6057796	608533	6405507	4882704
3000966	2441452	3206845	4927928		4031417	4506321	5537633	5166215
4404907	3294007	5233448	3387397		3241355	2951453	5037943	4117481
4129051	2262991	6992696	2658461		5342992	5652063	2876096	6559385
3418772	2951826	2562178	2528801		9970634	5290704	4610101	4982043
5525010	2864126	3603036	2659281		6015161	3624684	3972843	4669648
4898924	2623455	3182733	2609966		7002872	5187614	5713128	2538956
15572284	3703487	1357803	3012134		1700121	4897251	5282711	2796006
3996701	3058861	2384942	355750		6676526	4913030	3270227	3998367
5574221	3307177	2377738	4358902		5665050	4423922	2969971	4603043
3140201	803087	4409047	3157378		5318349	3907962	4195522	3410140
3716356	4929236	1978491	2999206		10234182	4818230	3428873	6354531
2403728	6533746	2614162	3686431		7437640	6273406	5272973	3519296
5309266	4851850	2352607	3412393		2825925	2439104	5878513	3048839
2825689	2711285	2246177	5156380		5199330	3926680	5669846	2855885
6469723	2239761	2176998	5517618		5566693	3248842	3404972	3498046
2806118	1030783	2155545	5164087		3042312	3160882	4298743	5135809
2331199	2988884	2418153	3140103		4632047	5288338	5516288	4571619
2407654	649945	3664402	3022398		2836590	2989741	5765407	5289677
7065827	5092654	9770077	2361244		5142253	4363536	6315701	3049891
3782683	2888444	1789810	3808942		4593661	2732428	5168173	5648780
2343166	3889596	3466590	2797755		2521843	3105310	3537494	2171626
3286209	6373715	2391816	6596124		8976052	2759263	5443115	7318812
4967764	5615440	2948381	6611632		8003579	2268701	5551039	2605662
3067187	2463045	9298546	4901712		13488601	2359087	778338	6838993
2710676	3538375	4963731	2877418		6173578	5101458	3436975	3347535
4708630	3086874	1832502	8532257		1628615	3259789	2556400	3031945
3298116	2802660	15649650	4157931		2896828	1286908	5098301	6271797
3284162	5529397	2998647	2601007		3069194	1601867	3832125	2292515
2963877	4392704	2462613	3843740		6379665	1366146	5527575	1979836
4126724	4070639	2634115	3118862		3398107	4064483	5542263	2867837
3301018	4244735	6224810	3549179		792661	821786	2718263	4313608
2468324	4643095	2427595	5575593		3495470	906466	5228524	4413242
4496279	2526899	2354386	3033556		11094535	2594722	6111949	6097759
4794516	4686244	1059384	5177913		304364	5658867	3209005	3161316
3246956	1865541	5173315	5542261		3796042	6159580	8322051	888750
4162865	3433283	2072358	19904924		5109235	3156131	2846777	4250336
3285663	3036679	2205218	4705030		4723069	3076219	3940509	3337944
6306772	1789137	2362264	2362750		5945968	4557789	2984979	2395598
6973885	4776691	4186722	3483528		4541991	3513970	5759886	5736123
1688030	2217050	2300899	3043710		2948638	6753502	3854799	3159482
2321290	3301327	3072807	8273020		2774459	4993869	6318642	8393973
3996056	2025513	4836949	5215258		2826568	1432246	4629238	3715529
12832872	3438590	4750925	3070481		5847799	6100002	3815709	3334322
2798002	2627902	4910683	2819801		3321329	3362039	3346918	4145675
4307446	2763887	3065636	3528859		2089880	4289695	4810149	3274761
4915592	2576269	3931138	2942344		2566351	4693185	5085576	2848200
2782252	3991195	3794066	4007102		5452618	1118648	8385150	4407762
3870618	2079067	575369	3186040		3319692	3076970	3054899	2485593
2872549	4629451	2583576	4845934		6198612	3910149	2963444	4949655
2893849	3132529	3627133	3223105		2754108	2554333	7036160	4868693
2519837	5438060	3490419	4034650		5419719	5806339	5977162	4431851
2511395	3040730	4857726	3006803		5172357	6451688	8376257	2612408
4339524	4492023	2435233	3069778		3080213	7571130	7195527	5397858
4153062	4294179	3134647	7430803		4323956	3288663	4573826	7436689
3462474	3160953	2026154	4500275		5058474	5913098	5446763	2375487
674446	4132064	4349372	3468734		5962724	5358985	2730503	2587286
2664168	5771634	3370359	3878775		5308642	4748847	6187581	5190786
5236096	3623055	12693203	5343958		6152083	398593	5363058	5970696
4243686	5064183	4471100	1334128		2518906	5331149	6240936	3786103
2877414	13657381	3999939	2617404		4760536	4569581	4716044	5103870
6354099	2356938	10893440	5828555		891568	6332236	5853940	4272213
2746490	6488270	2626925	5551910		4219260	6081929	6067587	4035753
3750387	2804030	4439107	2679412		2639292	5274137	3201878	2899109
2333595	4619896	3394784	5088154		5456724	1803790	4662290	5298367
2438529	2847224	2404550	3770755		4941878	4958793	5624911	3953270
6160711	2711399	2732143	2466013		4542367	5757935	5566907	7447995
4885348	5209661	6205927	3745578		3154909	1309424	3985894	6869252
3509572	6282040	4570706	2061060		16728350	4974964	2163105	3969629
3615528	4464172	7391633	3838001		2897500	855108	4896553	3541400
1641900	4798902	2763394	4981692		3824742	3151820	4881275	4202578
2601166	3448269	9879609	2519461		2498253	5347391	5592251	3851030
6056198	5480037	3231990	5815915		2692755	5942044	4071953	3552259
3868163	4286831	6978151	2344013		7487173	4257680	2592771	3028959
2879578	2933658	4177987	2775092		2189657	3219343	4425656	5066776
4668991	2570427	11887005	2655361		5025345	3050344	5738588	7397901
3479360	5398131	2709817	5171484		1342108	5487290	6064440	4678853
4882918	3353467	3184114	3659532		3721059	777011	4668831	9288364
2939372	2864924	2832947	2292700		1342676	2600847	6010973	4535406
2843196	5430908	6387858	2623551		3080199	5352365	4938106	4349918
2289529	3048774	5990118	6127034		5325157	3030825	5449541	2168859
2333001	3111779	3005017	4935687		3901015	5444188	7792059	3849605
7149567	4639251	3110595	3305136		2702394	3518009	4464078	4083581
3000213	3928738	6610477	7911998		9525096	5313266	3068355	2606287
5015401	4787847	3396657	3451523		2773429	6174785	6637619	4774892
2064609	2727941	4648538	3887990		2286452	3455875	5328923	5243842
5374060	4236089	4345642	2657644		5083368	4044998	3184109	3851721
5302482	987150	5410124	2510675		4091945	2785979	4234884	2757027
5473848	3575334	4630614	5656464		4242680	3088230	3125849	1635462
3001565	3297583	3426870	6940037		3263086	4935026	2774617	4443784
2487233	3224884	3624521	2985571		869304	5534190	3108282	4790251
3073785	2593824	4508518	5241584		4886149	1272673	1781393	1797123
3226065	1890218	4012875	2502556		3085465	10321912	2455267	3758940
17981426	2607890	3339011	2567103		4690274	11181093	4490989	3080260
5500332	2714772	2839016	5598207		4329459	6892681	3960592	417411
2822131	4899242	2298198	12781600		5243135	5243089	4402619	4360515
2734773	3557198	4351724	9179716		4296270	3403015	6387803	3079519
2768835	3873706	3799787	4752199		2686543	3371101	4177151	2557275
2173101	2993573	6359405	2561770		3296968	3339002	4566923	3814142
2799786	1472946	4456403	4597168		4512824	1308882	6818454	4593555
3098419	5340276	2362910	5249921		3432192	414351	3240875	4112717
2783110	1123206	1828781	2501971		11743888	3016845	1869637	2551187
2562073	3145569	3866908	4678737		3717146	688788	6617456	4473117
2686779	2921011	2468500	2920586		3555125	5883560	5242283	3628504
2814444	3718794	2507549	2850824		9725719	4823793	5320777	6502289
4412087	4363507	2287377	5953555		3376000	10762857	4899411	2181305
2472109	2280230	2492526	970978		2822686	2950439	2657405	3998288
5613687	2882559	3061771	4951183		2950869	4830782	4059667	2993240
2999668	2689402	4126764	5826875		4229013	7514279	1869786	734308
3894963	3573251	2322102	17437660		4609891	3496572	6258798	1718927
5108453	2695031	6821358	2516127		5220263	4923840	4547450	4004000
3117626	5005763	3247646	2789727		170237	6542043	3180052	4389501
4465092	4721584	4087046	2701089		8237368	9581185	1684073	2401951
3249846	3045498	4328929	8862062		5410633	4578517	3452572	4672293
3182095	4599427	2175648	5682635		3725611	8157076	377617	2413659
2929301	5197454	4490860	2683336		2123071	4397751	8252431	2059379
3701952	2971585	5255184	3562517		6042308	3638972	5231697	4812043
4947429	5548614	3924325	452573		2004488	3184664	3698611	4808336
5336520	3667266	4117816	3297011		1780119	6046070	4224742	3055234
3896543	2829143	3621317	1943652		2746016	2909438	4881246	2544073
5182568	6076806	2286736	3104951		3988317	3540321	4830896	5407641
11883188	9125639	2721068	4835666		2007846	6001567	2754995	4776686
2940574	2817056	4329188	351444		4344218	4988274	5865332	5542013
4007649	1892953	2969694	2453531		3407757	5502895	5848831	2126966
3479007	6264047	107836	6267831		2350260	4801122	415513	4299247
4383860	2555645	4244487	2824254		1855378	6181803	2239386	1716152
2440022	988372	3775130	4936921		1523106	4770485	3270621	2629509
3972581	3855882	4178763	4858903		1361860	3648995	5320371	4498166
2554350	3757170	3467291	2984069		552749	6438021	2965566	4167422
1877395	2038351	2165285	2659970		464841	2805614	3562418	2324057
2741960	1500883	5511501	3121419		10528931	6794037	3028700	2003108
3317902	4342107	2424936	3559081		4800854	5024079	2840696	1817034
2410343	2842089	5102891	7767722		1747171	5159460	6403604	3323339
2278496	2968048	3993587	2386160		6977847	3557908	3147690	2484593
5415501	1709493	2309598	3812207		3493351	8174396	3921239	1789499
8159477	2628517	2374306	23089968		13091524	6955579	4266451	4464273
2926580	2499560	3137465	2902040		1169480	4487417	3754725	2851302
3699089	4414697	2378615	3277604		3376530	6397963	3947532	4009653
5011610	2877699	2368911	3046062		4232821	4228119	5119531	6471603
3929613	3138847	4147741	4898524		2670895	4657347	6606494	6251771
2585983	7127216	4264733	2466204		4571019	6044295	3363181	2813604
3674861	6163753	2072609	3305805		6989025	6053207	6590417	4140934
4498683	5377902	2113544	4198341		3089529	3023818	2532696	2182749
4957891	8835591	1824096	943605		1360849	4241237	5439700	5508121
2686413	3722675	3593556	2878688		7210299	5193493	3752886	6696315
8005913	2371540	2766003	4092594		4318864	6815641	5816153	3183456
5136377	2901723	4161265	2604874		5527323	5636005	5141151	5856339
3522128	3613017	2345852	3674306		3263604	3173270	5630036	5456830
4127232	2782540	3036262	2144400		4185071	6045148	4884370	5418695
4372263	1830771	3325007	2725103		5205044	5584234	2777647	651611
3710830	887943	2508079	663929		5861976	6825798	2424261	2823801
2644600	2607364	4153959	2962369		3151228	2036590	6259227	2511367
970673	1856365	7997925	4163235		3581270	4369522	6142326	3928670
1458844	2565841	3036857	2788635		4843299	6990822	1606256	4374789
3188851	4277442	4483530	6548723		2659369	4346678	5479658	7970894
5239441	2654028	4853565	4984818		2833335	2590482	4162445	8856394
2261495	740237	2961041	2417627		3606540	7288438	5884059	4731751
2593020	6196857	2477792	5011628		4001539	4885327	2737313	2428332
6581510	3288132	3417785	2820183		12505830	8591292	5636403	2885292
4413061	4985878	2527543	5845791		3116647	3784271	8194116	3399722
3024360	3013318	2121840	4804099		3076082	5307895	5451682	2957520
2633120	3103248	30179296	4968507		1833755	14333704	3319126	4713467
2689946	4218373	3912987	2712463		7321643	2983633	5311314	3927873
3374193	3354466	4702955	2706099		8367858	4161307	5282785	2337500
2414737	4104696	6262951	3360463		37952108	2039721	3416064	5454956
4218662	2667177	2887884	7906221		4935128	6014292	1319106	2633628
3775247	6825384	9340938	4725249		5132415	9083097	2388474	9404485
2400265	8744438	3406077	5388057		4894515	4440856	4126424	3258589
4656504	6514453	2029202	3424405		3058707	4623214	3151044	2374219
3166690	4754151	2275351	4438648		3084271	3653218	6058467	4416958
2655715	4281457	2410728	3334312		3987971	4935793	4372729	5745364
2949681	2639708	3886316	2929215		3818562	3816775	1276957	5487879
4214003	3980137	2382157	3302652		3161988	6534372	4503034	2986320
3815995	4965257	2908395	2817733		383859	3130887	2550524	3366662
5850037	3807167	2999280	2606817		19157432	3800679	1594146	5078143
3429808	2849809	2286799	5514861		4537311	6508212	3068922	3091671
3511086	3933501	2650608	3037954		3809850	5225152	2410703	2499422
3008976	4211459	2918014	2799534		3935486	3055629	6435487	5828875
2979686	2347858	3881925	7096196		4823196	3893460	2876714	5939225
2740932	3589011	6393201	5264926		2287357	4349374	373690	4936654
7626642	2444375	2690314	4921045		3874092	2903483	5558295	4065871
3094532	2562969	3217787	1732255		2610179	4861727	3346192	2187434
2841553	3199726	2290060	2797155		3146174	6624108	3545938	2865723
2705456	4133392	4551099	750194		3635962	5655794	3881033	2616063
2615426	3439179	3297593	2965973		6049190	5667552	5616795	6254430
2703130	2547602	2056816	2784631		5726242	6448897	2940187	2624934
514233	4386660	2366651	3121322		6036266	4453772	2501729	2905662
6755570	3550811	3315796	3227038		3469317	3196159	4080972	2598263
3728598	4012431	5501577	1731827		3989373	3936340	2917275	4978785
3054112	4278501	2876851	4683866		3084266	2723505	2878773	4165245
4797143	9931963	5025298	2383899		3753849	5509701	3502154	2818395
2123646	2597735	3417002	3622434		1737630	3834567	5703032	2877749
3113137	5660173	6097164	1644586		1609518	4712424	3453423	6343140
2857310	3589377	2189278	3220235		5940092	3159075	3298448	5652990
2209510	2786780	2291689	2969593		2743748	4919077	4990878	2265430
2731046	5355194	4161583	2986853		5204814	4037858	4624880	2860576
4115271	3519509	2548074	4239276		2320840	6674729	1657451	3526761
1729167	2663381	2423709	948481		4509772	7931285	3686280	3000699
2309435	2705749	4874995	2685247		3329941	4818149	2760908	8336769
3566825	2810783	5037832	2686295		768669	2833348	2983431	3525166
3067264	4183429	2396374	5058502		4296784	6259779	3731741	3116549
2722997	2892243	1588026	2844087		4636150	2880752	11723253	5058581
2895790	2490369	2260870	3405918		5824362	3591041	6851660	5058241
2660337	3974001	2370868	5001233		1009150	3879089	4532328	3136234
3279291	4627465	4857507	4119702		8318291	6680953	14797015	3491388
3023824	3078916	3208523	3961517		6541650	5966770	3512200	2637802
3958443	12209014	4319456	7998178		5859639	4765210	3150311	6213277
2719831	5417480	4664390	4852422		10874848	3295945	5305252	5914031
3962513	3531958	3111558	3740483		1818149	11882917	3064654	2995330
4372583	2767189	2167969	3025711		3927447	5387676	3888800	13692597
2810133	2373959	1976196	2791811		1202550	4034526	884150	10077783
3152723	2636734	4485198	2944768		5670616	3963438	6839712	4121466
2860199	3116815	2182151	2986215		6882082	5877205	2002495	2944366
5221126	2297707	3668043	2622616		6368289	3566546	3838251	867870
2550262	3893127	3725780	2474735		2749070	5855669	5878765	4234284
4553071	4440288	3712542	2766670		2878928	3362829	1766899	4266161
2688249	2405661	9195212	2336891		3408752	2863132	3485323	4722511
5194108	6415107	6921146	3477521		3973655	6768256	2688288	2613319
3542782	3097750	4441167	3599767		5172559	3530485	2933965	4402873
2685600	2809664	4250043	1573245		5773222	1059862	3459658	2312798
4682823	4652399	2495593	2336854		4694124	3430215	5296296	4329439
3265738	4193944	2017099	4204965		1840847	7898808	4587033	6027566
5699853	2882991	1672150	4332429		3786992	2978473	3655448	4846409
3538878	2985246	4053960	2077760		4154411	6101994	1701459	4387290
4114651	2455466	2059035	4914242		3555345	2986246	3100256	4100610
3479076	2533195	3159545	2651436		2400595	5557746	5442353	4374624
4980162	4026969	4419939	3202418		5132860	4503600	3510351	4195956
2904538	3072790	3764148	3277170		3485199	4742281	3351950	6786322
2642641	2251467	10622759	2528358		5264862	4273655	3509834	909641
2858555	3015473	3839846	1018691		4284410	5087433	3221103	2981331
2694625	4086803	2491164	3352744		9290936	3803845	3284216	2724512
2663320	3781768	2517091	5434476		2654104	4582910	3314389	5353591
1411931	2769594	2579765	3735214		5460187	4891430	3989282	5126744
5195261	2780610	1877427	4569259		5233595	4359186	4258808	4989772
2607960	2322154	3525990	2975487		5675672	5434798	3185172	4645557
2649270	4074493	4555988	3222733		2751588	3743406	3577026	5087313
3247035	3648775	6561888	5267554		6758218	3643758	3512158	2773738
12748289	2779609	5141198	4540141		3268427	5016137	3507162	3726066
2715512	4437221	2589829	3433331		2693403	4557370	3496501	2925917
1026813	2914371	3683746	4234817		6366325	4684471	6560362	3043651
3648257	4503485	4044053	2596290		5030112	5238131	3032220	6823907
1622880	3944407	2286000	2391141		2708926	5223136	3200559	2887134
5256519	4464893	2615221	6139848		3045676	3105428	5445592	5162119
5022545	2992168	2362424	2517875		3232506	6890352	5559419	5214932
2570754	715889	4130830	2949564		2994826	4354546	9137141	5933088
4127479	1887348	2693984	5136745		2669719	3093976	3906327	7340468
4304426	2865735	3719010	2798585		4329727	3143023	6420328	2848310
4030485	1615469	2114098	1457112		2460919	3116596	3593351	2645142
3880911	5918345	7192894	5943658		6013099	2352030	4905450	2602448
2963781	1929663	3015023	2646271		9800547	3326030	1207493	2492647
4931866	975120	3617073	2257350		4416201	3202343	5495560	4644894
3790203	753969	2335509	2786141		2554080	3910610	2777644	2177099
2541616	2684641	2831754	5226321		6018220	4122806	6013543	5617940
4483092	3442814	2714694	2842091		5254562	6435506	3621106	2827104
5227973	3690417	924241	2782224		2533389	5456769	2465522	2470898
2579850	3090954	3210339	409941		3428499	3012120	2663338	5168660
5861729	1467171	2510557	4863844		4800572	8848169	9212995	3377386
3805020	4307553	2430773	1947958		3357324	4144924	2867773	3022661
2599070	2146830	2532494	2521630		2640436	4922513	2856799	2656997
5090321	4551778	4200627	3897053		2972091	5861181	3225169	2482030
1998717	3332753	2802232	10401226		4890562	4275517	3462335	3716206
2811396	7842975	2271115	4153301		5409056	4277346	4330025	2891567
3843553	3431727	2342516	4115638		5355435	5681684	3556074	4069703
3145941	4574947	4152814	2588543		4772938	4674723	4631908	4103146
3912311	2883266	4648645	2991569		4780924	3062216	3891237	4589571
4738141	3059029	2993801	2714526		4747983	9101323	4012085	1664288
3145950	5587780	2771110	4208343		4043391	4740435	5325566	2561614
5617476	950749	2427281	3027985		4410556	5898293	6660738	3939124
3510862	2846735	4742561	6150315		2913190	2898606	7912952	1613986
2395303	4251243	3749351	2577078		174546	3433049	4402123	3026767
3635542	6842492	10499520	2463007		4754463	3598895	2837992	2840415
3933015	3016464	2929310	3045692		5881913	3881907	4144812	3257302
2215082	4567679	3663289	4555055		5423742	5397409	3061633	4452658
460869	4232679	2401045	4217044		4751391	4153171	3315978	1126246
2597847	3638831	2327472	3674796		3732874	5430100	4843396	6404458
2357949	3091211	4852702	2720656		5282868	2780591	8374953	7084772
2790718	3302803	1440252	2032933		5110919	5109060	2248149	1974074
1498243	3470407	1488300	5253891		9697072	3029778	5297586	2691061
2258154	1513021	2612906	3699336		4283623	4838595	2889309	4168373
2540938	1927414	2178899	4391230		4267688	3458038	3307784	2534924
3286076	2704083	2539938	5313496		11287567	4082489	4246050	4842534
3098787	5304124	3635594	2951745		2293669	6838520	3183417	4358982
2394491	4759343	3876213	5540457		3284948	5685510	2500422	4128927
4273221	3690840	2082117	5508694		3796571	5450704	2720059	187593
4717725	3511838	3142064	2042614		3791981	2526808	4991611	5172982
5415797	4578426	3568503	2587223		8926692	12769971	4946830	4623654
1184887	1934246	1047233	4958135		12755432	4233107	3258734	531836
4859125	3068189	945130	2607093		6267383	2391261	5801951	10377303
3050611	4830203	2788245	3847871		4383235	4931884	2944802	4674045
3631224	6939936	8181786	1997686		5403376	4421838	5077086	5183662
4938891	3638280	2268529	8309758		9470653	3574826	4502779	9370949
3549225	2511923	8672232	5087678		2986929	3018539	4786860	3019220
3661071	3054382	4253639	5160159		4037974	3029741	871537	4059141
3692073	3558170	1737971	2379759		4897029	4212259	3010653	5966965
6705508	2439161	4832218	5585435		4887085	3756731	3511993	3882358
3989657	4507936	2134158	5096566		1847745	2237744	6919737	9384295
4597525	5237156	4882349	2029147		3025397	3706223	7779881	6714386
5485849	1383799	2887870	2913793		3648442	1877845	8484996	5063055
6272163	5130595	2989513	3589444		6227063	6363250	3595374	3638974
5670314	5015152	1802432	1405392		2555149	3807702	2905651	4706923
4512412	5305018	2403672	4166692		7094554	4812389	5562387	4812772
2202229	2885977	2822051	10409909		3835738	3568792	8500675	4184533
3075772	3181663	1520717	2272408		2875153	3572880	4381340	6198616
3776141	3611666	2878053	2662784		2887341	1789935	7800709	4708038
3803292	5474963	4937197	2662606		3117312	4893742	3722502	5168966
4694227	3073253	3564044	4601860		5651408	3259785	5829402	1660514
2751916	4242219	2605380	1564620		5405801	3055878	6758819	2606052
3379072	4622757	5716714	2954276		5944290	8279594	3167753	4637688
3353001	3005150	3187007	2673253		4749307	5934408	3580385	5934179
7118216	3357377	4731044	1736329		951862	2489376	6587018	7462793
2291910	3328088	3595266	2445601		5281193	4234365	3769399	5218771
5366569	2675640	2790881	2845159		5569843	3025008	2811440	5779974
4664510	5845738	2023339	2751704		3091872	4843073	3509236	3648137
2660836	4890387	4586247	1569701		5268518	3162166	2951613	3604416
4241784	5950149	12207903	2717875		6182561	2997647	5776817	1195460
2845758	3548070	3499077	6219027		3182362	8798910	6607983	918227
21187200	2844516	4639180	4842929		3116971	2343452	5694439	1102247
4190214	3608830	2770654	2254621		3840694	6483105	3132760	2203343
2687314	2487791	2224845	7826809		1956455	5476911	6214097	3272107
4852067	2473926	4303289	2691660		2846537	1786324	6462129	3868216
4637313	5932150	4248110	3260562		6767098	2507452	10177065	2883242
6497085	3493022	5258795	3158462		4938717	3166591	5740320	3901108
3614667	476476	3508979	3856394		2098671	3655871	6565577	8163867
2114722	772884	1817416	4935937		3591545	2698598	4999799	7433157
4913071	2149999	2709346	3835044		3300397	5432629	7721903	4444878
4662991	3895336	3107614	5650808		6259941	1858099	4980385	5485174
2370919	2851285	4129515	2720984		6200549	1328794	12354137	5084591
2349896	3006590	1456548	5332690		8964530	9395192	6915852	3431397
5501802	3590449	4132122	4396620		2815570	4836601	5670087	532673
2086461	2502076	2399699	5934652		3557353	3029596	3900652	2613435
2626289	2989241	1225413	2954531		3305469	6488508	6169839	2787038
6254852	2014076	2001417	4971208		2708106	8786301	5990932	4479460
4136937	1966870	286877	2950457		3067254	4952641	7632000	2297573
4144102	2806096	2956340	3190224		3967984	4051960	14946761	2302718
2808864	1679404	2514350	1784079		6225974	4871445	5722335	2922850
3169590	2450716	3380309	4965276		3159592	3447094	14955952	3534025
2145192	3802829	3364126	2549526		2698142	3092449	5137519	5462784
1995351	5189816	3269951	2448459		4208616	14237738	5090323	4883609
3668819	4061131	4174113	3586194		409188	8027355	5616874	4101406
2475679	3039163	2720453	3479480		3440554	5116235	5220091	7925106
1759995	9029659	2032751	2518601		3615672	3588602	5475469	5991601
2283952	4680334	2802387	5249746		3255400	3109106	4868864	5126246
1262559	9619251	3425506	3458880		5528764	4955059	3157014	3407108
2166987	3038079	6087702	3661152		5183957	1057270	4942214	5835750
2008730	2237982	2665477	5751248		5801204	4534720	2875806	4202258
3654751	3199544	1305202	2768090		8133069	4471709	4792816	4319623
3600225	2865440	2952468	397394		3947468	4035874	5264315	6184146
4224786	4655787	3193302	1473415		3877857	8038284	7150798	6875285
3362851	5079455	3454731	2934386		4044711	3698786	4548688	4852890
2801397	2954033	2332514	11146646		2295365	3050931	5069269	4908712
4352300	4367389	2267150	1317805		3384177	2441861	2670657	4954602
3104949	6138907	1943341	3615391		4484475	885730	5228139	4196026
13364299	3047736	4249239	2551481		3527430	6387252	5724815	6647352
4534716	3258192	3318486	3484569		2412884	3813254	1066627	2830879
5241994	2289227	3423780	4519187		3763478	5728248	2596809	5175795
2467501	3405162	1996875	4453586		4600775	3672916	5652838	5476244
1311820	2740537	2885454	1057403		2955196	4810554	5090649	4171581
3803380	4258430	2582024	2524420		3123017	3507160	5274865	4802199
5690123	8511262	3656668	3205647		3681940	5529156	5502636	5169990
2656171	2873826	5205924	1276094		5740119	4640386	3096627	4272888
1170700	4364593	4056137	2865048		7721283	2390759	5619395	3870512
4117479	2814522	2316689	4661972		2379332	4151500	2728874	5413815
4342970	3045885	3575801	2905092		4923715	2505001	6840670	5291353
2931636	1857159	5071412	2899650		5139230	8495645	3982896	3584395
2941013	2316278	7530129	4702113		9005492	4370396	2504115	3586315
1392835	2673206	2479601	2123794		2728359	4996454	2116613	4663430
3520644	4603497	2792239	2304493		3641139	5608758	7566026	3879008
4157351	5708057	2855511	1963214		5661189	3492168	8836667	12017826
2532866	3604919	2580549	6016724		5521023	3909869	3058142	4217329
2550530	11077077	1992347	2249189		5496859	8195342	3225603	4229171
1663822	2561693	5137079	775444		2565942	921937	3306804	5299978
4058448	4504949	4129600	2390563		4328035	5464925	6261446	6750499
4276589	4080803	4327917	733930		5331517	3943661	3735172	11225769
1799446	3195767	4265547	233456		2420632	5875908	7463790	6075817
5151872	3340390	2527537	455895		3477871	8095884	3051529	2970589
5233128	2948320	2813054	2734740		2968384	2464065	2419886	2956248
2840793	4689183	2412357	3223767		2784626	3690367	7004355	8119356
4872880	5906805	4796185	3567793		4203647	3752299	5427815	4285011
4825937	5554376	2590347	2799037		5915435	4958129	2867673	5945808
5321487	2748632	2380486	2954446		3966284	5054093	3136232	2648435
4878366	5747684	2504466	2737588		1526399	14815879	4611896	7333317
4355256	3217219	3261358	3807838		4500960	4876143	5185978	4543458
5062336	4138786	4538424	5905336		5205860	2743108	3300916	4545509
5242544	3476130	5040655	2485497		11415672	2987306	5931019	461391
2894453	2865836	3703086	3063389		5255437	3810502	8541828	5511739
4646408	2512909	3385607	2934854		3466872	1566143	4708212	5621209
3296291	2842887	5872020	3007032		5394033	966432	8865823	4927936
3104416	3635606	2492910	3873425		4180224	1127384	4925271	4339553
5074741	3076455	8463703	3078911		5751396	817349	5704569	2065524
3077976	4552226	10540762	3220108		3184017	7780169	4489189	3416557
5081240	2475776	2632699	674299		4630979	3952090	8047434	275385
4398742	5151935	3605393	4777553		4402272	4687033	5007056	4765315
3951832	2824287	2511842	1104996		5211600	2844003	5922099	412227
8385250	2761833	6085074	4237744		5163565	3684161	4016265	3520421
4354781	5351268	2937067	2946066		3385710	5294787	5818282	3056322
1654355	3158838	817629	3231236		5113856	4909329	1714929	3480006
685838	3120306	2398471	4521757		6308253	13411784	6579251	5417103
3540116	2555172	1963322	3368819		2423523	2461376	3662262	4091664
3229195	3446978	2148569	3002901		3520962	5525539	8659924	2987242
5327151	2491781	5423134	4583424		3269141	17880140	2174956	3853540
4565173	2819098	3515757	3137488		5498500	3451503	3992277	3979491
6924898	3596484	2721314	4345473		4360003	4692595	3409166	4065003
3003346	2997174	3092045	2822205		3921012	4304992	3945796	1416144
2598774	7910374	3034276	2759234		5662053	5196928	5159994	1210714
2758677	2077536	9947557	3567843		5131813	3238754	5670741	4908059
3594755	2119438	2416643	5676485		5572401	7740698	3632996	6540942
3783989	1853027	4690504	6247336		4483091	5870498	5201211	5477630
4186784	1349184	4637214	3805141		4913581	4527705	5797756	2078394
3385786	2742987	4008354	2298178		4103691	6670416	3530922	2356041
4035433	2326190	3251667	2750351		5657086	2964703	7108079	2237344
3771054	2479182	3739976	3349841		5087437	9526086	5100870	2207213
1966724	2564171	7302233	446918		4078400	10148516	6527004	3097022
4740458	2423967	3771626	4787531		3091690	5369197	5851009	2672125
5864774	2383998	2978407	2534826		3506167	1081310	5316821	3491973
4562786	2720081	1889899	3145454		4296179	6028162	2873530	3425178
3453312	1171719	3872459	12264367		3656019	1393775	4578549	3559583
6591131	3377042	2313956	2896221		1708131	5669405	6378479	2945032
4570065	3223492	2868163	3070145		2898669	2662464	3475592	1606768
3647468	2564410	2468434	5067203		8737645	5101922	4600702	4571567
4962291	3701033	3156957	3506225		3838448	4407365	3696868	4627543
3335660	2263152	6014898	2576147		3800872	5808358	4029490	2969403
4998331	3019083	3689555	4846330		5022730	4899542	3123191	4197504
2297872	2552727	2859439	2417978		4264414	3358182	4955889	1997514
2030025	3403434	3052537	2291116		2974714	5032710	5240396	4565150
4566913	5002495	4362136	8323774		7313070	3991271	5413716	7528328
3335051	2362476	3362645	2515536		5618124	5662639	5412586	2798023
3370528	3524406	1979927	908825		2910752	1047754	3202757	3486416
2486716	3715564	1776141	880773		4880963	5196928	8900611	3205781
3726055	2402374	1641146	2435296		3162288	16909068	9239762	4222670
2653377	3338512	2216028	2940737		3404874	4303039	2817224	2592609
4333383	5433752	1277986	1904716		5095859	4617830	13233791	2539250
3988609	4096996	2885380	2903293		3096033	6896233	4336227	5629221
3080699	3972046	1096671	6145402		8085577	1110552	2549619	3080444
3107535	3737182	2238859	1969026		3629699	4215693	2484049	3659439
3636722	2584612	1164385	1868371		3077262	3073466	4391169	1743510
1411671	4432713	969690	2588750		321966	4192829	4561934	3370793
3360934	3322783	593901	3076579		3350543	4080593	4452814	1859662
3026704	2028067	798624	2226732		4446226	373594	4633949	1972658
2118973	3836376	3731434	2268994		3801009	4089660	2902047	4146160
3557448	2625661	1023516	2421119		3504048	2533482	2333474	5605712
2844238	3660920	6615862	5347027		2388744	5563619	5066275	4059793
5950040	3385539	4547583	1481654		3872036	5367235	7943917	5840904
1024180	2682608	3775933	4413852		6562105	9363902	1468836	3087164
5720268	3683831	694262	4310278		5639292	4951718	3996890	3240619
4455093	7492356	2849098	2436485		6926793	3764456	6248741	3733220
3093013	2527744	5729394	3679988		11610820	3284529	3330655	4505235
5945853	3021156	4401005	3408505		4405736	4574526	4532790	2679795
3476427	2785981	11246284	4047246		6734487	6410516	3795443	2731721
2904355	3295926	7413010	5120697		3197888	1079306	4476105	2655873
6075467	2944740	4347513	2303348		4604534	5152354	4055475	7047440
3501392	4362291	2894263	2158712		2582171	3861693	3150757	2992406
5860908	3288640	1987312	2309154		5154657	4269019	3002234	4077364
9910796	1444730	4743650	3530336		2918836	8969334	1221824	5044733
2524407	3153917	4898801	1849053		11486342	14192901	4428162	4377480
3260957	2652532	2998916	3340816		2730762	5204087	3872950	3554113
4679309	6147466	2289064	2352925		2732289	4763764	3007250	4062261
4627742	4627314	2170203	2131789		4078985	11725006	2645526	3596894
2711196	2330381	4959579	5274301		2523881	7539050	3783326	4467019
7408813	5248283	2003601	2387981		6547333	6142115	2204932	2663049
4114629	3712600	1997276	2380474		2969194	2620184	3541393	2022807
1300506	3637557	4284512	2399889		2759359	4393613	4698851	1919745
2793549	4698373	5374495	5826652		3491072	5827167	2210163	2828746
3558111	3060721	4914608	2526803		5227777	2720985	1672780	6044480
2656105	2986276	2422980	3908198		2365287	11527428	1857642	2525035
3164171	2487265	6550185	3479775		3449745	4259184	1110319	2427926
4698882	1970807	2550157	4091512		5182485	2013612	4711846	3818077
3648126	5086404	3520663	2625530		3084852	6546258	1181907	2005932
3842656	3256608	4185617	2581775		1885922	4739447	255846	3209643
3379090	2830645	2386958	4521313		5694540	4180459	2139540	2093295
4497848	6754887	3430468	2632040		4312035	3240156	2776795	3767115
4004759	4281816	1979571	3025771		2570427	5147339	3818496	5222563
7483950	5074405	6074046	2252057		2885391	407453	3930332	3896835
2554156	3581449	2567348	2945736		4974434	4324793	6096731	2258203
4886602	5463988	2655714	2685565		3027211	9189952	2647717	852588
12747059	595048	2537808	2929983		5195881	5667134	3634207	7280590
2936515	3169693	6209578	6546626		1638485	4229911	4468579	1265340
4553659	14095265	4917405	6014639		5151552	7409322	3124887	3777902
4192186	3642918	3346334	3771533		3975025	4918549	6404905	9302557
4112846	1841611	3028680	2782884		4200929	8372489	6404989	5201030
4156471	3468429	3001174	2194016		2684249	3004639	2834549	1321285
8200316	3881708	3827189	2328744		2940943	4473482	6625979	4343413
2640751	3150719	2744240	1300574		4150935	3854750	5466432	4332446
4840227	3233226	2561899	2241092		3394503	2904498	4855337	4850382
2604091	4650032	6611216	4180836		3142568	4115733	3007001	2980135
7839001	3263457	8344858	3212241		4917847	2805327	4800496	2258359
4708207	3277505	2297042	2575157		3267786	3904784	5877542	3626096
3412644	3872474	2745695	3267659		3350705	8478017	6124332	2047285
3114173	3783255	2694087	4175533		5684772	3433243	6701681	3617146
4269058	2416740	2987531	6888285		5531055	2861849	2870891	2882216
2164079	4738542	4023932	3347068		3530689	7626280	3979304	2499253
3865994	698882	2347426	2971432		3740998	4624147	3326939	2917466
3736469	4220843	4292441	2536185		5447780	3211977	5576251	2507069
4607759	1963415	4908476	1378848		3158065	4227482	2673325	4855768
4043885	6375188	3608257	5007200		3673039	3848264	6120257	2152435
3534052	3929695	2739389	2427053		804503	3123151	6598166	8465847
2330651	4778456	2478049	2073488		5188157	4468226	5612555	3057813
2060943	393746	3856777	2602833		7128221	4570619	5774759	6879262
2402743	2551810	1601811	2371811		3339556	3309844	2657793	7815829
3614314	3159535	2350467	3535404		6083578	2836018	2797488	3237891
2976726	3570487	2083363	2966011		4934800	4203698	3983891	9072833
4331326	3528103	2082334	3785146		5134693	7238614	2168784	2390604
2838425	3088269	3202030	2715792		2666935	4052707	2507246	1221417
1677700	3880251	1867935	3610371		3926151	3869146	2806413	1737901
2538784	2850790	2375477	549766		2080497	5904158	762002	4058580
3154283	4294274	2917145	2860794		2801068	3699255	5043695	2167254
4854169	3829774	4017534	2571693		2195291	5494579	5533637	1625269
3095538	3268977	2923426	2531754		1692188	2968011	7526675	3445094
2929158	2699260	4514782	2186030		1124931	1468082	5402605	2613136
3856936	5342449	3132358	2595231		1131624	5612996	4028365	2280629
2392442	3881903	2550454	712445		4129477	4548169	6121124	1875356
1890846	5155497	2438369	2787445		525278	2385891	5104228	3566713
5614659	6321539	3540189	5435224		881841	4907545	5967778	3787334
3893439	3479520	5376817	3176327		3992023	2999464	4924707	2562818
2900195	2456434	2052957	2611392		4235413	2991913	2626826	4004979
4299233	3862109	2542462	3250494		3324618	3454485	5165434	285561
5403184	2660658	2051342	2156933		5178075	6498783	6798522	2316309
4994302	3052679	1820752	8539708		996577	7575485	4201411	612857
5111560	3622951	4141467	3903885		3321291	2580337	3132452	5948050
6609935	2366382	2261257	2665960		3363329	4518199	4581839	3996315
3167206	2573425	3657280	2618348		2601695	4769170	2975204	3127583
22781752	3744039	1925399	3460033		5251315	5911011	3632314	4206796
2468949	3547438	2488249	4734149		3865817	3493166	2332703	3866007
2968367	4196492	3291464	5426941		3637551	2624830	5675191	1303820
4916149	2185420	2564078	3525001		2850009	4492732	2502029	2368271
3803878	2909459	3889958	4660492		3630793	2256886	4531213	3161441
6711322	5048141	3886939	2395161		5475919	3531274	2915236	3948224
4005633	3168449	7463582	5622396		5143543	1639277	4166463	2863483
3946515	2267658	2532949	2747648		8487009	4884467	2639013	4593422
5034816	2591389	2252859	2978336		5592323	4355305	2518233	8927935
5999570	3694782	2405601	3428911		5475478	4594763	5873261	2181224
2233254	2648970	3915163	1922919		4916567	3139127	3199407	1865287
3916741	2429959	2845698	3561113		5635963	3119714	3184493	4138675
2823007	3068204	10392974	1661565		4542838	4478427	4790620	3247086
3013065	1869356	4855233	4108955		4710902	4333570	2693973	3628868
9600485	4167474	1468244	3939989		5275274	4486903	7290805	4040677
2351918	5072467	2227522	4242213		3407194	2695929	6613355	2983017
3176210	4502719	3907319	2453846		3765090	3445015	3278713	2994311
4553069	3499715	2537943	2818702		3550509	1754959	3240829	7181644
4264793	3190291	7150205	4649469		5265544	3063063	5088146	1978446
2566848	2461026	2095088	2531663		4565780	3772713	6589398	1754975
6145107	4669961	1803413	3691747		5726898	4256519	4599177	3560846
2545270	9330344	2366889	4970033		2046297	8283692	2918751	6967875
2194775	3147811	1831093	3047383		6008499	8695472	4087278	3423210
7078235	3604517	5639147	3313854		3373074	5419238	3683191	4333887
4096274	5645424	2210769	2298702		4007064	3259346	3317651	3617295
3955895	3119190	2087421	4258461		6281448	3204901	520714	4106046
4757674	2674413	2132387	3973193		3347733	5280040	3605937	5956943
3154025	2989191	4416288	3960685		5495375	2991529	4982693	4211237
3437604	2790646	2786163	3892912		5823586	3552540	2726778	2709446
2888176	1652645	1841642	2074257		5113291	5145434	363312	5002859
4777917	4986908	1034066	3016731		6223155	1502916	2510822	1781862
3873386	3781031	1725917	5332552		5071400	5061241	2681593	4458844
4240376	2863845	2296688	12819789		6655841	3657042	4222212	2365289
3420739	2531931	3663887	4365404		2655755	5340781	3567564	3193831
2690997	4129380	4704869	2003128		4395481	3067910	5264120	1628721
7867414	2486714	2358334	3750759		6412121	4018659	2747356	3185481
4145806	4343855	2050118	1790425		5515802	4467639	4612434	4415725
4149489	3326908	1511064	3947443		2597282	2500173	2056432	3685954
2972852	1745333	368090	3297164		5784197	5019982	3090017	3901876
3802252	2747542	1975637	5517930		3428232	3378995	4533719	4578602
3518281	2624623	3883830	2521654		3943178	3261104	6073532	683241
2904292	3573718	2177810	5650011		4018062	3099806	6960314	2223390
3630908	4197639	3383057	402788		16981722	2591290	2806369	3249466
4594483	2538424	1943841	2594714		3631722	7168624	2348130	8759343
4971394	4221664	2808794	2815695		5436827	4696333	2770678	2434701
3401767	1706145	2895560	9472118		2916388	2553542	4555037	4565170
3685986	2609454	2178735	2495314		3589826	3822843	4616240	1999860
3035784	3279064	2458411	5071066		3810248	3775033	5982650	4344779
3724802	2140095	2573674	2251106		2335265	2508322	4759044	1907806
3433690	2382668	1568755	3484346		9205549	3125054	3407526	1928925
5087330	2846319	2180960	15477636		2412812	568796	5769126	1859288
4346681	2710377	2344488	4431731		6771928	1443030	4047696	2566830
3393421	2458517	471790	14704001		8240999	3448390	2609603	661213
2091546	3939023	1990804	4832325		3745589	3174625	4346491	2280515
5030292	2512890	2073263	3928806		6962504	7636859	1656757	4066632
4703532	3453284	2077024	2430753		4852910	2348362	3146042	2723788
3596887	4110946	3830942	2366293		4145950	3789156	5861020	3625345
3344666	4478799	3161065	4852975		5186226	3178787	3559143	4434165
1546024	5287840	6584628	1349196		2917952	2525128	5987684	5575309
4932756	4213737	2829320	1374119		2293332	2654647	4562181	3644160
3135251	4399626	2110487	2398081		4499672	1943044	1136995	2185378
2373998	2686817	2870876	2208331		3674251	6470178	1503258	2274974
2533351	3341836	2122019	5057627		3835250	6696212	1234275	4287033
3336350	3520241	2408748	4940263		7062346	1392005	885423	2613316
1063095	1258335	2783430	1110351		2885866	2708277	2045778	3712840
3463916	3203059	1987750	4315130		2518427	3163603	4101357	1701427
4231142	5580200	2231145	5641256		583969	4152828	4035286	1889814
4238572	769582	1793499	2315623		4277639	2581811	3874866	4504359
2664273	2915791	3815915	5778165		6888215	6387416	998378	5230359
2533231	2617525	3689424	3019787		11041239	2573198	2893499	1561173
5832326	2586912	3980020	1799122		2460835	353223	2912864	2859520
2535611	3798531	8957371	2099308		2762707	4432031	411372	3014794
7126541	2827089	3350574	3799918		4269785	3399615	3965674	4838215
3281176	3160172	9352049	8964841		2541534	609992	3846020	2125875
5889876	1054730	2771664	4418118		5818381	5570208	6812572	3904379
5082370	632547	2076333	2371403		3030773	3524908	2759690	1785495
583813	5015584	1874467	3734075		7669648	3738471	9381195	3406351
2340552	2245021	2937068	1832100		2197678	5056627	6281155	2276413
2481215	2409304	950560	2488609		3819470	3679284	4993234	2865935
3203530	1764703	2017167	2149148		7210247	2851830	6187929	3121179
5320895	1586280	3090248	3433072		11310603	8717988	4002893	6337623
2235558	5371487	2303017	2555640		8855714	3348987	2643451	4162425
2792975	2394855	2960335	2617216		4344892	3916843	5091732	6254021
3288384	937278	3835851	2067856		2393446	2946638	3424481	2313417
2714898	750165	2081876	5596135		4585102	4651747	4203842	3711548
2567657	5882441	3251450	2463305		3603429	3633784	4889854	3362378
3484774	3417014	7046868	2216454		4054909	6729672	4008841	2222044
3388280	4600080	2316645	3189954		3810825	4496598	3075208	4264872
6133859	1855574	2423643	29220846		6224560	4299873	4935968	3782424
4493453	1682656	2414437	2380716		5062487	3902743	5278683	1944156
4534062	2851811	2459669	4742003		4133990	6811383	7942362	1855363
4223508	2999005	4716665	4774440		8768237	5580090	3972903	8663398
4103250	4151495	2518851	2662798		5656228	5547974	2886634	2397718
4066925	2457542	2651236	4310897		4234657	2907926	2599598	3557804
1854092	3306358	2170499	2462212		4492881	5780284	2371260	1581602
3429294	3593007	2133825	2710376		4614748	4531654	2636763	4147343
4954407	5485764	3923755	3761313		1940823	4710567	6554470	3905152
1171583	2419373	8120355	2642364		3281640	8156983	4596386	2544014
2578882	3605720	2717465	4857677		3557745	3331536	4191046	3416233
3792525	4262662	1280452	7426240		3828836	3583985	4558899	10394271
2726973	3926116	2797583	3508054		6568057	2517531	5066344	7597570
4268505	1267160	2909659	2182328		4594704	5347308	5053594	4236160
4745082	2410258	2139221	6392475		2884856	8706647	5643122	2854119
4429312	2693813	3723758	9118049		6071925	5405402	2814664	4033432
4588658	2418142	1899820	5065958		5491262	5453565	7421076	4628753
5325770	2749575	2101620	6069970		4178823	7767716	1266721	3549400
4785186	3680837	7754104	4102217		3693495	4916533	4319113	5604388
3267602	2536491	1939744	2436409		3632643	4825815	4426207	2391704
3029112	3278025	2257991	2211051		4595781	2390479	4759739	4561387
4900695	3776441	2074541	2372217		9333642	5349464	4750868	6801417
4653415	2841491	2618004	4661101		5273804	2200432	4060286	2338964
2951817	2089816	1977288	3001523		5735321	3003502	7020159	2677196
4342278	2827317	2198861	7174928		5731372	4988399	4579249	5154271
2956211	3724498	4808341	5121389		4476076	5735635	7666622	3159383
2921477	7465306	2030114	2635116		3162994	5057290	2623227	3671419
2725680	2701887	2208904	2018869		2477308	6674272	3086724	3932821
2577728	2568756	2162808	2603374		5877190	4850494	5039642	2968002
3242296	2167810	2725303	2478953		3662562	4372176	7939559	6215711
3576937	3297513	2351685	2592973		3974004	6065349	13767458	3872838
3430974	2717397	2385048	3837205		6851464	5714874	4661897	7963457
2878314	4907377	2245502	3314611		3156119	3986277	2401270	5705544
3836201	4205813	4812795	4832878		11999487	4596735	2509083	2665328
2276166	2067307	2450561	2678174		2883273	2590259	5121460	5207445
2960659	4143398	3215157	4533343		5971835	5248811	3018264	4482046
2930163	1068786	2743571	3810636		626192	4015627	2523603	1126006
1397134	4367712	2416568	4363308		4561647	3176821	2750178	4999036
678972	2433409	4298873	3345011		5519780	4013149	4649017	2936298
2639544	2436063	3666757	1617634		5640492	3166914	4334817	7124795
2501369	4964995	2454439	5013327		3561859	4473261	3243153	4771391
3222201	4443402	2151742	2714091		8719281	1031842	2697325	2360688
4356351	2109982	2147291	2152512		4005320	2492727	2683374	2189440
2873216	5268724	2267056	2985364		4510237	4991124	2634817	1530266
5995364	4178275	4372169	3433911		2498714	4312394	1223692	4176717
3959577	2536364	2318596	9201210		2597377	2145455	2719933	2362515
4196585	3696966	3920978	2679710		4899126	4555063	2312574	2298841
1396110	4158541	1639743	2538889		5520905	3292307	2502553	1642649
2805757	4247176	2220952	3772355		11794542	3725902	454996	2253064
6095720	519284	2122385	6241338		6955048	4379754	2971330	5327559
6765645	2902148	4599661	5874502		5950588	3333595	2922815	2574747
4479742	2600671	4209106	3766913		3618030	4064639	4571701	3090202
3227599	2695187	4645715	4079899		3032172	1546410	4216879	2137976
6164542	4334776	3446565	2217058		9723511	4645628	3335219	3948932
3323768	2564797	2292893	3415857		5172840	13837018	4849432	7129591
2666003	2775124	4107885	2622562		2758027	4735459	3695185	3585123
4543336	4603377	2232129	8701569		4165322	8455443	8192231	3410884
7383814	2777567	2213977	5587080		4988969	371430	2493961	2042372
5769147	4785517	2211938	4225815		4227294	4832447	2308849	2432171
2777241	2353538	5167001	4234465		2382566	3912110	4567541	7318301
3614479	1173340	2416137	3908309		8036810	3136234	2783156	2256819
3098057	6037611	1982455	2514413		3334285	3763927	3174220	2413318
4696564	6417063	2320039	2477945		3798525	7241543	3396633	12458006
2775685	1595208	3568940	2849501		4114988	6819340	4090161	3994273
2830230	1597514	7999217	2309839		3384049	6078069	2851917	2826678
3413939	2431130	2480439	2617691		4038296	5565543	6342820	6134139
2585493	5260508	7470505	4034371		3127032	4682774	6460518	2410156
2696545	4557763	2599065	2104051		4070333	2691833	3176500	3252387
2754585	3985623	1757215	2397428		5477599	153199	4224133	1501501
2489477	2193054	2094740	5331648		2081470	5209477	4436898	4109874
3590971	603137	1893905	3700633		2998717	3214282	4106513	1928479
3367037	2373857	2450710	3583661		2432029	4604930	4276289	5556830
2889716	2047986	2567055	2619440		4816013	4297553	3734738	2350080
4113089	2650277	3067100	4997462		2756882	1429499	3069314	3044636
2585057	4067790	2610798	2600916		4650956	2287466	2437683	1995644
2237470	1968469	4682424	2277637		7065447	2429054	4524508	4700101
4113761	744543	2301986	4783921		2939212	9046474	4857313	2466651
5197976	2173477	2829957	4591841		4580019	20383530	2873395	5251468
3301063	2152964	4242224	2350452		4652002	6654098	5075228	2226904
6892336	2214877	2889321	2681442		3672963	3574380	3836281	1974686
3479686	4312771	2980943	4877797		6226787	4510310	2582024	5314304
13623736	4597473	3966709	4780683		1682901	7769457	4652532	2830009
4365148	4054681	2912556	3537820		3389906	4344558	2840945	4751586
2881766	2340020	2422149	2576833		4811545	5430441	3768425	4464548
3530842	2633769	197933	2235907		5474172	2510484	2046494	4725132
3478831	1987407	4948592	3668718		6168146	4490348	3482526	3222999
2457013	3857644	2379194	11592592		10510106	4896513	4099229	3606539
2819741	3855315	2689930	2649720		3411911	4605590	4728445	3175803
2784104	1793046	4526280	3652306		2666768	837783	3994326	1992458
3861342	2653241	3568531	5018928		2029503	1538674	2589230	4035198
2745848	3190033	2542565	2292080		5765589	5644130	2931406	3205744
2774934	2790595	2274060	3149207		3036627	7516885	2427383	3153767
2660685	2559341	4099024	1236755		4953045	8046466	3822975	2376204
2691425	2110811	6582364	6494813		2738472	4546474	5012130	1723443
2882601	2517751	1864383	3418634		4184156	4152982	2036136	6156775
2310307	3191476	1763160	2534899		4755420	4173073	3705920	2477075
3725482	3032311	2992259	4232449		6511058	3705569	2504062	2853302
5224510	6281399	4139553	4289159		4269829	4825605	1332504	3669584
4499963	5947715	4884011	2125836		4340209	4654490	2668922	4337543
2197183	2513823	2143128	2482320		3298041	5100801	2207730	4116668
2480464	2821610	3196602	3233690		3168265	5401093	2878353	1925206
2066554	3031073	1937862	2061128		5158062	2491501	2192013	2564040
2844804	2386796	2911158	3487279		1958334	1443052	4572478	3663116
2758456	3059731	2248232	2458174		3994748	4578683	961215	5861417
2857798	3489414	3397813	3539468		2834894	5564882	2739591	2135694
2376291	2622453	3733591	3904994		6540759	5523328	2240630	4287636
3059855	2708854	2226720	2603722		7079834	4308711	2165013	3948330
3183338	2183266	1989834	3735103		5987670	2970044	2689080	2217869
2557918	3870605	3618639	4461947		4356527	5556886	2566317	3927320
6577190	2272611	5370486	9084156		2032375	6098254	2753635	2398140
2938572	5566958	3018286	6051069		4910123	4594426	3068441	3947654
5443356	3373769	2192924	4526443		2727462	2882803	2586239	2233982
3165882	2494930	2942394	4506352		5016377	4588844	5199072	3209317
2213774	3712655	10068804	2471547		4349929	6371931	1847550	2423294
2887442	1961542	3489076	2402348		5021698	3432996	4068254	4936925
4940999	8177913	1345364	2718091		6316771	2862954	1826810	3732787
2449777	2644430	4253205	3427035		3207297	3555422	2343938	3615684
6467153	4909844	2008581	2807836		2345050	8399489	3603092	4309725
2015175	3589420	2062943	2235678		3602399	2483466	3376835	2221244
3221744	2423530	651252	4234542		5381748	3294773	3530513	2323029
2643991	2923565	2286623	4302000		5169765	4185916	2356501	3495636
2662510	3763802	1631270	2393056		5616234	3911170	2645320	1803560
7137806	3021739	2600943	2771011		2253573	2502307	2652505	2115338
3143081	3873266	4860501	6005174		6766483	2688634	2275486	4461951
2975599	3546080	3752574	6475658		3469586	2631226	2657353	4333742
2809965	2990193	4699724	2870478		5719394	1954134	534534	1299396
4621592	2676890	2243818	2288644		5922813	4409726	2701697	2699862
2049060	2489845	2407890	4000548		5418337	4734437	3896055	2215001
4461784	2339890	2641507	2506342		3706765	4165890	6402099	3268701
541561	3524181	3603329	11000207		3442388	4660569	2514716	3709519
2185295	3264211	1907865	2427172		4048331	2763351	3427239	431971
4897181	4458114	2170706	2122922		5529569	4029569	2604948	3732001
3875449	2195939	2344928	2576339		5649287	4021655	3168403	4035634
3274016	2995725	5125148	2300592		1951767	5636934	4959020	3525008
4327738	3592356	6876871	1888397		6683447	4617949	3520403	2042146
3299832	2181385	1864434	2225180		3711811	4686135	4630684	465372
4414442	6328177	4570028	2558397		2815705	3862275	2507358	1722256
3082228	2563218	3828206	2522294		3598773	2354885	4553260	2107276
2990500	2143209	3770850	4105607		5001379	5534970	3927436	4255047
5446685	6044984	2332723	2859015		2431834	1077683	4382597	3645037
3183098	3869872	2455432	4698197		9506150	2286671	3794557	2431201
3009306	3157252	2136234	2051770		2921853	7529561	4638193	6895006
2666684	1780797	1985371	4013414		2698269	11784215	3962065	3758753
4637742	1638053	3507627	3855449		4305042	5101119	4336298	3963330
2786223	1610212	3514734	2757334		5122302	3973309	3832959	1751890
3412934	1730743	2763924	723655		9305768	4635560	4872786	5754840
2619417	1641799	2024784	3268132		4819185	2341854	5241008	2727627
3667724	4513812	5152582	2690227		2882668	6744155	2364575	5076573
3548916	3504179	7434087	2521015		2481593	2190817	1230146	2685819
4187389	1179928	2183383	4241400		2413433	3576132	3567723	4505428
2624998	1278230	2495730	3107692		2591284	2656150	3914549	4097905
4826068	1558060	4849455	2754883		3179617	6089286	8165120	4436192
3041953	435499	4290825	3212533		2644361	4251628	2265928	1612694
5796834	365478	1988079	1912735		5987781	10991244	3114728	3005353
4053730	730229	2720470	8483884		6293397	8417834	3416865	4379839
548150	2462761	7988057	3523264		4556534	3509792	5721813	1673947
2436675	4511936	2812269	2850274		3845485	4640191	3232386	2430577
2832024	4128958	1993598	2675944		4198460	3458970	3097769	8705235
2944694	2419673	4218743	2668710		3922607	6372161	4109113	3791411
2325797	4844988	708809	5044189		2735403	2099624	2074647	3641704
3497114	2416688	3763932	6922147		7526086	2273942	2788713	2362206
4213844	2925575	2377264	4757700		5162284	7242341	4209145	3742625
2718154	2119395	1773120	4687458		2480731	7986589	2399819	2673936
2430049	2666576	2803828	2540632		2174047	6447192	2690778	3413762
2400009	3260885	2230619	7724630		5992917	654645	4015696	3167839
4393202	4790968	1290418	9844396		2512455	3645799	2612439	2348936
2490485	6284067	1774596	2004171		3180421	4226272	2802826	4075910
3446850	4303604	2168566	9130182		2840135	2912093	4149019	4398791
2793753	4901176	1487906	2973359		7362456	4078283	2113597	2978904
4146105	4815563	4357975	2377585		2725396	4491546	3964999	2700172
2839343	2197687	4377031	5109554		5090683	9083181	2358270	2416672
3568851	2406365	2661770	4063357		1497812	4100111	4456849	3118462
3776101	4271228	2128307	2204132		4704542	4367319	3573645	3981370
3035909	9367775	2291423	2330207		2664240	795136	5440390	6806175
2697614	2724053	4031802	2368949		4886054	4049654	2592307	3694024
2394544	5146504	4085389	2530992		5734809	2528528	4242182	2834088
4253121	2601527	1897758	3307501		2792523	3229270	7857237	2351009
2660122	5135707	1804645	4640493		2915677	2780167	2992590	2943087
2719633	4229272	2922798	2112389		3481435	3366111	2305302	2168714
2660186	1952918	1946943	2923292		4829912	2446815	2066367	4933268
5534301	4516817	3019265	2138667		3579894	4373833	5024643	4767102
1049556	3131718	2601176	2943985		3940425	4678025	4660086	3499910
3331559	305946	2334152	13274314		2555540	2049981	3216313	3291963
3576336	1972215	4048025	3087842		4259295	2538783	2539907	1735781
539531	2862581	2551024	2958051		3944074	1538602	1989503	3919540
2276879	858776	1926749	10383185		2579764	2412062	2971294	3886880
3766243	3378708	3602587	2768918		6356865	3246799	4514837	3493580
4246672	8276434	1708383	2856629		6041085	2466380	4468354	3330277
4974540	2457860	3638614	2537809		9372844	1826667	3373122	2125506
3904018	5164293	2744473	5840860		4798403	1021881	7240215	1901154
3166024	1997663	1927051	1989485		5162118	799695	6115246	4798553
3808792	2790289	2815869	2503724		3253057	270806	4076182	2793858
2501162	3960331	2369040	2679093		10244832	6344721	2005987	4305221
2496254	2901189	2680828	7363820		3004246	3965541	3144348	3123261
3974661	2059216	3147774	8751743		2699611	683709	3260148	4282716
2835121	980435	2032243	4521755		7158613	2578017	1460247	3273262
3483806	2636506	9472632	4528732		6519978	2374068	3070239	2316196
4334624	3527671	4467901	3102831		5460114	3687978	2669640	2970489
2193515	6270456	1782886	804331		3622035	3970292	1902864	1963566
5691656	3667201	2370594	3411132		5137580	4195415	4455787	2798135
3021964	3064018	2335777	2381457		4827536	4462565	4124916	1936952
5140629	3220443	4121768	2174293		5426478	3071381	3516166	1897496
4251650	2365896	2477445	1177780		4571241	7547021	4433544	3408763
4163992	2181801	2150495	2805301		3312390	3304032	2094138	4621807
5946685	1625440	4803635	4536878		4522036	3421831	2940976	5574952
11959891	3270130	3128651	7088189		4671977	2416532	3272820	1920563
7473189	3178610	2094960	1908197		4495214	3270780	3809414	3200863
2393217	668264	4607036	2533585		4657403	4874909	1444027	4178611
1472272	2914279	3369787	3493894		4419214	4285191	2098133	2672702
4128301	2805389	2842689	2997422		354936	2449579	1622838	4155160
3855861	3170980	2054502	3555253		3783198	3096166	676605	3775639
5529603	5051021	4221495	2223957		2420663	2458465	243563	2218038
3409856	4778641	1786081	2684900		9872104	750259	2504639	1545160
1325663	7099721	2638504	3970977		6256317	7182142	2694375	2078278
3781924	2940542	1942212	2884563		3285502	4339685	2354655	4200135
3469741	4808597	4302724	2219943		5045736	3361520	2840113	9917365
806233	2991074	2749477	2695529		2516833	3813435	2452251	3704491
4167388	5694531	2326471	4080430		3359428	4948444	2960191	3118367
1380019	4420081	1811092	3496319		5452145	8414930	7672834	3464006
2465509	1375808	2325157	2449209		3003052	2443475	1909748	4384751
3345507	3324188	2505475	4788529		4412672	2911861	1791883	746407
2185718	3368753	1949319	3189316		5660598	3135283	3945953	1521381
3347613	2993807	4051623	2564445		3643812	3775875	2960209	2722420
3142276	3714781	1708717	2382520		2547551	929365	2925576	2137509
1846162	6292525	2464851	3193498		4880026	2476248	3902678	9715160
4258251	4357289	2263700	5432195		4753130	4805959	4415628	1708154
1543983	4259114	3398379	892518		4392851	1626774	2484253	4545379
906475	3984661	2145096	2108742		4804917	3128838	1964466	3402552
859228	261826	2783932	4770542		2584442	4929234	2731405	3714938
563398	3290754	3485286	4700505		2271892	3737094	2412060	2448844
577308	3141912	2092196	2590929		11519357	4035120	2494585	3815435
2217121	2570235	786175	860128		3495147	3765989	2469764	3708100
2562832	4717199	4165977	2898378		6208830	5744952	2545601	2001599
474601	4037706	2125858	1849668		7860680	11053230	3609137	3928331
578435	4753180	2050929	2090213		4898227	3527353	3646013	3837407
4582058	2672702	2790335	1960565		5725088	2863159	5336842	3812518
2067518	4456046	3911916	13631391		5088253	4129061	4089981	4596031
3201658	1898334	2594937	4979333		2601675	2362827	2847324	2114192
2604934	2710116	2162436	2821772		3149929	4703523	1849559	2597599
1213500	4862053	4423532	2407920		2970060	2627298	1867284	3334273
4393413	2897868	3228773	6694564		2096029	5441365	2441727	4014820
2548342	5097387	2976546	1846150		3221577	3532866	2612258	2631513
2692689	4599259	2005197	2736545		6680373	2660904	3007039	1756575
2544644	3676091	1825027	5982271		3121881	4900036	2348848	3771075
1333111	3324541	2224067	3486004		2484257	6711853	4936730	3635483
3054798	3319402	5435775	2102141		4970405	2011040	4092508	4177929
4722124	9366890	2076958	2769088		2426579	4053404	3135159	4185180
4174939	3755303	4322228	1842528		6220226	3403682	4330310	942388
2977606	2795061	2942170	846337		3624184	5850050	2485626	5861480
889277	3172939	2061499	8144360		2902170	3287004	3418402	2482423
3311558	5059653	5702856	3301511		4922969	4994026	2438731	7801757
2559711	3005878	1948220	3830141		11399471	4604013	4413845	2947050
3150300	6307181	1972808	4321724		4023197	4226475	2945237	2401152
4488225	5027613	3206043	3220703		5071315	2865460	4515104	4240574
4316615	6581386	2854818	9081087		4417197	3201580	4070266	6099577
2110855	3786188	1528342	5282974		2726166	4452684	3815920	2775030
2618698	3190760	2181730	5285948		5074850	2615811	2820685	9704075
2497492	5015794	2081434	3992149		1726073	3367177	3768317	7634193
2353454	3700855	3720146	2765761		4971318	4136912	3698206	2302368
2247471	4782994	2495496	3777059		3804718	5221962	2685449	2128487
3522410	2557997	3202017	3018107		5749075	3917910	4402718	4537981
415089	6248595	5839243	3556208		4404594	3603953	586519	3966132
4563315	16151855	2777952	2506472		3270956	6545689	5666659	2322859
2813355	3330556	3127491	2758906		1105140	2316327	2472849	4015521
2740860	7740975	2041249	3688010		4479178	2064518	4754390	3972178
7019126	2924839	2209124	2293549		1642421	3539653	2621533	6541159
1206132	3898792	3484100	2946375		2589293	4413247	4749626	3977549
3814450	2852556	3530947	2328342		7053418	2745325	3923830	5769873
3884803	4940341	2191772	2239968		3200524	3209420	873078	3819148
6694718	4996681	2752742	3771844		2402553	4235879	3640308	1466514
2956265	8068125	3664948	3833861		995731	2762161	3678971	9356172
2741726	7142099	2187662	2427992		2858519	987149	4045671	4213600
4721619	3076742	2581023	10629725		4427137	4637283	927121	2964327
3030490	3189503	5259995	2611530		3341501	5369187	3979747	1719388
4903405	3797162	2344972	3626280		2314767	2595151	3146102	2359176
4504747	5359391	3003012	2755666		5085018	3750985	3560827	2330452
2561547	4787559	3555305	2160738		4090198	2368325	3973789	2407778
5132287	1882955	3507320	4713131		5670313	4322431	4800084	13906179
3283900	9109380	2083681	4186002		17811566	2665418	3163288	3396860
3407826	2644918	4520388	1912741		4348647	3461366	2670722	8164548
2886223	3428719	2108098	2344419		3023376	1360364	4309194	1949390
2915301	3801489	4750831	2223288		4639575	4722852	5025164	1810308
2422010	2952974	2373842	2865681		5362669	2913375	5858518	6992522
5196037	3909890	2701728	3908894		3090511	2592319	4352799	4138308
3437085	966030	3338785	2314166		4050940	4946609	3706583	1956829
5001124	2160133	2583032	2388003		2909082	3909810	6449662	3751986
4244434	2243364	5429017	3128497		2038458	3990885	1766589	4092182
10128300	6311322	2082685	2263954		2810340	3070209	2947853	1136315
2568347	1952180	4355428	4319091		1863689	3187317	3588016	1949846
1988333	2824637	3956026	2993765		1892714	4496380	4988184	1840674
8646090	5000663	2548688	3692723		1375670	6723985	3225953	1409376
2099380	2906963	2070045	3778064		904545	4735510	8362157	1682507
2576552	4265678	6615340	1112604		1314912	2529154	4702795	1117917
2466093	3811995	4131057	1038338		2429314	6011009	7688303	4649801
4722448	3199012	3443401	2238291		738454	5051699	2992696	6307347
3312705	6115759	2037865	2113198		337681	9513002	3110949	1730624
2693301	2710563	4338536	2459247		10145983	3118528	2895228	3496814
3777149	6033367	3455211	5694025		10472260	4549074	5918991	2482454
2323545	3972557	3252954	3826645		2804643	2496781	2420236	3601578
3634114	4293354	4213505	1218692		3090414	4809027	3271311	2160544
3208122	2950891	1871543	804867		3097715	6599577	4162054	486716
1917659	5624711	2262271	3489753		4153117	3288156	4872239	1770717
3557380	2665825	7325143	2452327		2489139	5105824	6204273	5317779
2568500	4305246	2638084	33218824		3028771	9095548	3610018	2501138
3755781	2557912	3535630	3078251		4676863	5307350	3156881	1937873
2381710	6012072	3112833	2265088		5718113	2821672	2936078	3378111
2905359	2383488	5813058	3389401		3403124	3076204	4231461	710751
2162677	4843242	2228665	2608649		5128120	2816388	13487132	1840376
3973836	959909	3066325	3033400		8155657	5964407	6829059	2098374
3048773	4247000	3760875	3122710		5802561	4621454	3176169	1102838
3576421	5333512	2602490	2767401		5009350	8189843	4456794	620031
3542081	4034474	3510406	2492483		4084160	2410974	2670260	566896
4264273	2505007	2259296	4693447		2648804	2878357	2757998	404973
2631847	3737300	3807886	3606829		3961204	2836966	5013024	1500055
2325062	8948877	1989127	2287776		4093094	9691366	6202600	4025316
2707715	6115254	3847505	4676705		5228744	3084765	4655759	3042156
3493531	4783464	3272325	2776572		4070686	4244142	2408656	2528806
2355382	2631533	3451501	3419374		4433034	9317366	2646342	7969229
1604188	457556	2975269	3055150		1068310	4479647	3582238	1825709
3242941	3615214	3100598	2345568		3792637	4658599	4583887	2900828
1581412	6365520	3495016	4950495		7133761	4284389	2714005	2539126
14707073	2915006	1608236	7661590		6797833	4702317	3611828	4672843
3365430	2887030	3913519	2423799		14911126	6670637	3119371	3655199
2413872	5099465	617252	3467108		3326706	6576943	3944799	4216766
3888502	3661155	3525805	9202852		4641059	2707667	7203062	1213753
3615960	3946986	2036944	3147024		2662484	4956510	3468633	4063389
3701600	5070589	3308982	4723807		4729445	2429634	4852762	3096162
5059818	4597060	2470991	4399911		8748676	2229458	3910018	5790834
3207494	5026232	1831470	2287279		4557334	2397287	2899217	6020353
3672701	2266563	2358788	3326908		2089795	3063261	4253222	4639304
3206379	2599007	2552990	5901115		9686218	2411568	4773805	2627903
4231551	2707770	3243221	3531342		5463368	4923490	1572095	2102383
3799787	2726835	4640306	2852102		2421911	4888788	3021892	5971905
2209918	1481106	3450304	2358738		4326678	1501177	4354813	9193300
3692171	2375597	8604349	3288753		4436107	2330931	2318466	7194938
2090745	2788365	6244347	2928401		4689076	5284389	3979387	2756992
3857956	2429832	2300318	7932935		4084161	4769768	5541525	4488040
7540752	1206279	1734086	3310686		2742132	2175330	3563794	2627056
4925176	4449319	1926994	3405691		3776430	3121307	4391979	1018278
3148267	3642933	2082943	3419921		1892750	4584124	4560500	2515720
2458897	2321906	3003393	2709100		3330112	531127	3263919	4163159
5100507	3968469	2689477	2543566		3276546	2714873	1064632	2368181
2008564	3646328	3368288	3006319		2784804	4086974	3162455	3683259
2714272	3287525	4018127	2630236		5395312	3652821	7613755	4736725
3077532	1333193	4479651	2598285		6396620	2344720	5612257	8276136
1039102	5798664	4022648	2333194		2188565	2145583	4901110	349807
2044144	4692977	4209701	446015		2825268	2776572	5029271	3967231
2014136	4593207	1712659	3811250		11017456	4751467	3814577	1819191
2346412	4466473	3517848	5004567		3792366	4896455	3998989	2740203
2238252	3597747	2344912	2173660		6504088	3247445	3101847	1690336
3408832	3052736	15226032	4783572		687011	1844083	11578450	3960751
7050322	3187504	3798431	2557708		3116073	1595771	4426760	5107118
2503846	4455269	2447605	4935049		4656377	2092116	5090651	2020642
2656999	7934072	2080634	5274866		4614950	2517816	10123950	2830874
2369223	3280809	7143355	2504548		2321617	2860514	5230664	3029098
2550992	5482221	4992846	2882330		4122778	9107069	298846	4168658
3471000	4559077	2191755	2178277		11720976	5483256	2700302	5843122
3254919	3131910	2016030	940088		2140103	9329515	4010514	5249405
2123379	2624635	3950111	2626226		4199507	3802453	2945035	2118641
2259993	2170757	3869329	4831898		4223379	4679908	5263547	2155805
2514587	2389049	4799361	4691717		3799866	3930489	2013060	1261784
4748212	6059355	3561250	2396608		6391048	3333073	6143142	2156545
2667497	6623982	21474656	2520053		3606774	2100492	2201415	3827390
1367562	3894241	3255614	1967374		2267729	8655760	4214255	2336117
2196916	2386419	1946203	4646563		4519745	2568772	3691120	6067140
2976532	2610798	1826828	5432370		3174840	3180549	4446327	5493206
3388613	5724080	2992359	2841387		3564214	5181297	3039755	2436212
3491918	4289130	2458047	2136834		3267120	3366871	8283685	4683223
2128377	3253945	3710714	928214		3637241	2405651	4148820	2582992
4398648	3481894	4685584	19882114		4552187	4052748	4593636	2353386
5330399	8684616	2990064	1742137		3097079	9244795	545921	3730515
2564188	1275870	2164171	2253144		2076403	2643076	4465037	5151655
2243333	2924119	2083971	4254976		1934244	3820566	4961767	1842179
2243948	2427027	1655093	2556769		3237797	2701392	5407178	3015364
5555326	3224362	4100665	2778214		6775356	6156733	2910673	2832439
2887288	2830617	2428544	7552894		4433593	3440732	3534675	3789336
1510151	1846494	2850339	2598835		1961398	2533160	4230693	3686145
2394101	4335668	2984411	2899911		9427368	2507316	5189146	3612827
3947218	2970973	2000306	12173599		1733894	5535267	10231768	3994197
2590253	5934635	4724094	717308		5038457	6986119	7809256	5828655
4764941	2728475	2277146	5393205		2491078	4903079	3840782	4242302
2856594	2844088	1676779	19139278		2111783	16729190	5423649	4037094
2469273	2603527	2523820	4163267		3071178	7195085	3404395	2995610
4685468	2066782	2030312	6094042		4178100	5005103	2952498	2809740
3223651	3434710	165764	3229398		4974162	2626255	4373543	4646902
828058	4179282	219708	2295946		2546863	1792150	5031842	2292144
2085145	2381934	522773	3024294		3323855	4145033	4898402	4480945
2815761	3076909	2089309	2840522		4432103	4913137	4205630	2794945
1258100	4397836	1822078	6123955		3455760	3334285	2186611	3899600
3051438	3520097	2664981	3092325		3856805	5501179	2037761	3601684
702577	2690337	1801681	13374316		4527970	2413406	5710085	3986003
2186972	5802397	3008963	3139599		5415220	4334059	3884019	3050760
2215202	3153467	2220756	2713997		7943295	773885	4107545	4363205
3483534	2098437	2510637	2366122		2572566	4374146	4767473	4829343
2145328	2702201	5958700	2874951		3328199	4178801	755366	2073519
2557266	3363136	4512605	2533866		3613175	4267578	8529966	5328032
3546980	4853577	2170311	4082083		4468472	4192294	849207	2993961
9242273	2702263	2193415	2916442		6521031	7784049	4389321	4735459
2204526	2171396	2450971	2383613		2903794	4627707	1972364	2412496
1233940	3977554	3512682	4993652		2918419	2579735	2958859	2580075
2930106	4853979	3073075	2039707		4173577	4135151	3838830	3628317
2945777	3371871	5954229	2455403		4831330	5202990	5121470	3792033
2087243	2437423	5591842	2983786		4337383	7420938	3818129	5586113
2247832	4035384	2359763	2678172		3428381	2257878	4688113	3943432
2492262	2555051	2183002	4342949		5491585	4810256	4682141	2438778
2230724	4023174	2016072	4593699		2433573	3322579	4828098	2546872
1977402	1032315	2009765	3001003		5206145	6038659	3218413	3164520
3331980	2495918	4182890	4155119		4073333	708494	2330419	2659123
1913278	505184	3026099	4597338		3686977	4430477	4803715	5366946
4077385	3932202	2171681	3114563		3467110	5721703	7686623	4080178
6136756	2615233	2652579	4355541		2611531	5982918	3987035	2556396
3599959	4746156	4419467	7314098		5101669	4256559	1675522	2976775
2253001	3150399	2532355	4691577		4971688	6559613	2776565	2884689
3309477	2846909	6554430	2746797		2955089	3858437	5332145	3938044
2446246	3755239	2341209	1631269		4295883	3832557	6296129	4168481
1879204	2751938	2081816	5527270		1908860	2412951	2858949	4293223
3346306	2562510	1572379	2721195		3148464	4163241	1701650	2266351
2331831	2788815	2345912	2899455		3316268	2565546	5728886	4547658
3810736	4857481	2311469	2172459		2735354	2745422	4604514	5264282
2355858	4365381	4779823	1863327		7804349	2006911	4546423	2177337
2467300	2249126	2969485	8764362		7068693	2398537	3068421	3923048
3293067	9174429	3993318	3483891		4213495	4643609	766726	2293029
4468825	1926362	1882197	2663259		6418891	3338214	4241438	2358186
2370435	3970589	3441043	1746947		3540247	3702085	4750206	2171924
2462433	2336411	836770	3240623		2393962	4931301	3764414	7636374
2261554	4870477	4290661	4716540		2957389	3231023	5425527	3200423
2423378	3057954	2631041	3828150		3308934	1325343	2502779	2605580
3704651	3061011	1632274	3781703		3837085	9403524	3027311	2792101
2420447	5466108	2191180	5016451		5099693	5349727	3963677	1806987
4846408	1084632	3960861	4137052		2950826	3234130	5501686	5080309
3867299	302426	2766676	2405326		4351927	4949793	2846430	2359885
2084160	3673507	2153422	2744953		4020408	4603362	3541956	2786415
2067211	1833711	2193410	4615318		3144135	7970453	2388547	1795962
3886231	3281088	2174223	3323750		2845331	1444387	4873008	4297486
4043478	2090265	1992640	2693104		4651261	4309119	2624638	5803924
4804834	3375793	555865	5392356		3371547	4308601	3490058	2466868
3526113	2289818	952933	3014145		2919618	3920481	3278241	3910685
2093687	3065198	3474398	589962		3037245	1211989	4432096	2931545
3581577	5269735	2854796	6817384		10315126	2699813	6972785	7835849
3344731	4117854	2132589	2611346		2625879	3242023	2653923	2323969
3603916	2840394	2283529	1363509		5199297	1820431	4440380	1756860
3770240	4575703	3239174	3210238		4190686	4561044	4239485	2015993
5495948	5959069	2155921	2387994		3988058	4671701	2454815	4097531
3552579	790844	2267192	2156513		4143399	3870293	2808664	2092911
2547897	2708995	2758837	4128285		3442450	3389965	4936734	2754082
3962876	4829582	3301553	12921117		4947409	4933144	4689719	2466983
3717888	3251806	3862708	2548446		2449335	12027568	2703978	11338853
4526681	5438589	1200652	3067267		6976478	3502809	2274367	2442212
2209306	3940833	5242648	2360434		2965673	3966498	4975742	2204541
2695960	4053646	1939980	2640986		2348373	2778615	762171	4294495
4098957	5866058	2006215	3113032		2318761	5781290	4400099	2517535
3463939	2760093	2311829	2640988		2353784	3827235	6985230	1854661
2428134	3224082	2495933	4384705		4602851	2766158	2541834	4446115
1536799	2529658	4785681	2221543		3195895	4935075	5177940	3772049
2994486	15177211	4509491	2360149		3933386	5618685	2632364	2629786
1844069	2383667	2917519	2636531		10329768	9350384	5368278	3155254
3061537	3641261	3956145	5066637		3408996	6930072	4218254	4657807
3931112	2818112	2774393	1774756		522000	6387968	2135583	3423612
5424374	4551518	3649501	2841875		2588051	5606037	4675388	3548441
3432526	3022874	2673583	2516319		2980244	3652080	5192709	4357074
3774307	2450569	1328565	1864138		5332034	5942865	2421198	3418465
2297091	1692617	2264599	2740100		4109426	2188768	257947	3863906
3494002	2445396	3987882	2169137		4070321	2142752	4156129	5028697
3961348	3292718	5023254	3836058		4475159	5725047	4748042	3819815
3169843	3791198	3230734	2640015		2727950	2511665	3702783	3697105
2189268	4175093	3083855	4410782		5233914	3554260	3886338	2482658
3239773	3047213	3536869	5558908		4424841	3666788	5078093	2234638
2410190	5827081	1816061	4022578		7951440	5959477	2066736	3963496
2280317	4747660	3096186	2571682		3477857	4430788	3494316	3877527
3263026	4087950	2324906	3835495		4541532	2359389	2648249	2422445
3021722	4674855	1944594	5019227		3990791	3925261	175186	2489289
3535531	2080987	2265312	1133755		4913503	4885621	2446631	6006898
3973696	3164326	2426491	3687054		5735400	12059203	3137735	22628264
4423674	2372598	2116507	2254341		2294650	1899250	2386377	2855381
2218175	3589886	1863939	3175312		3876673	2334500	4277277	2876315
2771626	1665553	2910125	2206716		3582566	2264994	3613202	4601823
2982527	2402657	2634676	2732186		3286863	3173084	6413976	2582379
3827585	4720625	2130646	3688483		4600888	2836196	3756644	4588575
3314694	1246465	4681940	2556211		5010027	800811	4173045	2594283
2419865	6637688	3564261	3406822		2180677	4841876	5280517	3686518
2198649	3784336	3585220	3293550		2340338	3693570	4210030	1889185
2352663	4056319	1765762	4971113		4642160	5042591	2657485	2249981
3727916	3955812	2547428	1942466		3048866	3849754	2109873	2217363
2806875	3798830	5434314	4478364		3597808	3147138	5685488	3389931
4035478	4299986	6329521	4185282		1655941	2404786	2413280	3312696
2306825	3332091	3860478	2144585		3129267	1998473	4293235	4150447
4832048	4363697	4474979	6010590		2756743	3069926	2677865	2435711
4224039	1768128	2439915	4113304		7648450	3321593	3800256	2081118
3601714	3302263	5679316	2703670		1480866	4806266	2275589	2880381
3519503	4355013	2357114	770762		1813921	3437358	5578718	2751853
3463562	3180307	4721654	2583175		4077305	1181686	3560339	2398765
2296247	3526853	2104621	2365118		675367	1081578	3119821	3342657
3641017	2864975	2756473	12750882		5161164	3880110	3181306	2563893
3065490	2877590	3421233	4070375		7311555	2526892	3922403	3990913
2307871	5359367	3168790	3342340		5543873	2829507	2928595	4946070
2878864	5156900	1994642	2345837		3221433	3445196	2749218	6372637
2880950	5063153	2400379	2128286		7110591	4914583	831392	2345928
2714838	3030046	2679733	5675994		1646014	4449787	464510	2326285
4563734	5504612	1968797	2908693		2867493	2707487	5330800	4823153
2048084	3736871	2243014	2048974		4795171	7492055	3766297	5916251
7576120	2822567	2150363	2220821		4277599	6596166	5211007	2504432
1276717	3072183	3719818	6193386		9834776	2754175	3316543	2102205
3942889	3564751	4682345	2704792		2230873	7674398	5572882	4899855
2135964	3804773	4323004	367451		4159052	3989681	11374374	2359912
3010877	2650759	1739124	2105681		3604033	2101685	4313266	2873020
4456356	4413523	6033513	1895340		3869083	6132164	3312266	1882287
2713172	2660143	2335102	6709353		4936462	4375269	2299063	4563394
2260618	10340554	3597913	2188889		2532030	3834479	5738929	5596159
2664997	3489460	2554824	5020747		4309080	12193809	8975861	2130595
3875351	2551212	1705733	4696209		1329220	2821386	3302776	2293999
766981	4395292	1491378	2331271		3184497	3293652	4295337	3832934
3618939	2652776	991331	4143429		5093214	2371815	4879428	5443505
3882142	2283448	2505791	4874474		3220591	4426115	4577541	3052864
3300177	2266044	2210672	3237079		608908	3828929	5854273	1106543
3164184	2694535	5342812	2059438		4330746	4388898	9951070	2333359
3147035	2130366	5128859	2088850		1940071	6704577	4947816	2507627
3429501	3545563	3914140	2606759		3984903	3664155	3978413	2184680
2857430	3127317	2353253	3098771		4602470	3613669	2960355	3827482
4272426	5349130	3800383	2637409		2732817	4912659	6545149	2557676
4234626	4678376	908971	2055476		3382210	2975605	5857700	4587521
2269655	3642650	2811787	1992154		5385668	3694950	923870	2176311
2370668	3596331	2225556	2050217		650018	2951749	5657256	2951571
3164677	6722283	2478569	2533462		3742649	1993580	2785439	2091854
3442769	3530797	2442440	2431422		5087050	9402466	2973279	4099042
3308412	2428611	4188583	3219735		3769863	2286808	2949820	2430093
301978	4360756	3735917	2491833		2352329	4421196	5272878	5060590
4756772	3933348	3464003	3032622		3772838	3149050	6066259	2921426
2323160	5322292	6724086	3771117		5517788	5222850	3640960	5623950
3861684	4283153	5235140	4307971		3700190	3637318	3344162	10168832
3565172	4757715	2331641	2534829		2692800	2335648	1560238	2544568
2180313	4197881	3282079	1800254		3664779	6519324	3118440	2645849
3081990	2996599	2221070	3911823		4205254	3152663	1639491	5688344
937609	2410580	2984423	3560224		2183176	2143547	4258406	2356706
1878628	3928285	1272778	2507925		1527669	2447107	4786722	3387517
3177773	5524790	1930605	2452326		3942978	5352602	5857385	1909952
2901804	3358373	5856980	4592947		2824120	3671895	4122617	10344257
2392432	3702211	4274889	2932963		4461627	2053138	4549797	3816186
681516	2455875	942028	3590769		4157034	3789985	5483497	7037920
2539189	4189602	2341733	4089122		1604306	4180764	4735935	5243868
2598822	3726673	3605457	4397484		1972839	4954700	4538234	4263892
2400529	2930174	3088359	2437629		2436283	2887596	4503656	1666406
2549803	5130812	4068948	2444892		3162500	2185034	3721222	8079944
3958537	2281069	4886898	4992370		847538	2490837	1641014	2265670
3361858	4758084	3004777	2630933		3847968	3791838	2793356	3280831
3515199	2342225	2508534	3341013		3760088	2253825	6698290	3481535
3429532	3596704	5644784	920447		3515213	3563166	3332468	4373178
2110894	4155567	1125785	2156494		4183909	7312426	3375418	4967028
2611679	4796659	4159111	2244028		4493203	2609623	4286349	3955747
1825900	3335083	2408976	4159923		2926630	5000093	2958155	826443
3637010	1694807	2644668	2053936		5527974	1858979	2465017	3273368
2879107	5442249	2232960	3910066		6002664	2463550	302708	2381066
2060911	10090756	4053270	2616014		6552079	1295675	4764321	9574132
5815985	4347323	1143108	6151145		3009933	3119389	2171870	19927182
2736750	3946208	3686559	3522426		5080081	7426475	2516994	2445290
2533618	3701186	2659661	3129028		4871076	3030986	3227643	2265671
2501088	4403930	3258420	1970721		3565041	4415075	4760801	2635964
2989576	2745590	1287613	2846327		1918146	2512148	3091418	4858505
4199954	2360715	2513069	2763147		4305349	4709738	5062335	5078818
4065488	2464066	3126667	2626476		4113755	2469844	2942418	4344164
2456840	3273749	810377	4758915		3446884	2512019	4016173	3947482
1814116	1468526	3048050	3121887		4202075	3806633	2657313	3048440
2369114	2483178	2502987	4186303		4696186	2479493	5311344	7127741
1804817	2622247	4268205	2323838		7163946	3919680	2994383	4110156
3386347	5208209	3534108	1916122		5799243	3130419	2730598	4315244
2775584	3933057	4037343	1378689		2432373	4810455	522753	2274728
1956658	2809621	3075296	2396493		3051274	3429700	3051284	426939
4733580	3678451	941922	3399784		4346303	3376711	3002759	2054503
2924034	3453048	3596375	1048118		3296988	4217615	3183018	2474859
2965787	4121792	3393097	3124375		5623063	6664980	7909365	3966870
2516562	4021438	1777083	2307523		3213619	2069584	3556426	4747635
1817322	4445604	3830648	2518431		2345772	3770289	7291102	8243720
3916782	1494238	2433238	2804396		4671981	3300640	2476298	3261366
2629975	1749809	2357613	2110998		3770972	2261543	5759932	4387209
3381718	2057903	1947867	2271387		2156356	4059096	3201667	6369053
4465138	4860172	3807077	3512669		5779452	4885207	8371220	3868826
3046495	3796786	2219644	5909858		3252171	3253178	1345693	2269881
3556134	3283779	3789451	1901980		4886094	1765635	5679916	6425647
5597863	2748351	2169307	2514955		4317793	8563295	2852703	4476374
2430819	6999745	2555068	6187207		2385195	4261723	5905896	5813925
2155547	2331650	3575691	2124783		5982479	2837391	4447551	4091177
4014006	3644164	2396211	1417771		2857697	3055537	5376600	4033063
1764819	2762665	2022290	3763154		4279597	4451781	8067291	4065170
1767906	2444229	4690585	2330690		2941115	2852910	3393938	4309254
4725308	3547595	3858927	2593312		2599079	3590797	3923072	2614097
1908870	5960648	2348163	2377143		1358760	3118643	3134716	2427096
3387503	12753728	2475049	6241998		4223318	2835225	4926020	4049316
3845369	1748280	4030702	10026018		2700103	4203555	3137484	2730398
2059277	1107514	4040632	6017860		2305355	2322685	3437446	6933298
2363662	4396183	4200244	3319189		2295604	1989174	2477734	2960150
1831621	4168013	3512749	2311640		10035215	2150995	4751845	3623811
3620831	4325119	4272908	7335372		2909790	3645130	3061654	4505518
2087284	3575084	1922694	4491594		1331392	5087213	3420199	2141306
3393567	2510503	3448158	3055669		4282408	3950533	2451433	2267616
3863270	1902032	3007061	3952854		2370963	2546479	6644402	2638652
2068067	3826646	2730183	3031430		4888046	2326092	4061442	4494151
3625079	3827815	2302997	5789679		3969035	5155775	1933842	3611158
2563421	2903938	2516075	1718629		5233544	4718157	3621786	4644075
2085583	3028641	2487841	1984722		767978	1102846	3524185	3598403
3082601	3947990	2416845	3918915		2305872	3592604	2576810	928253
1508107	3252079	2212207	2570774		8106638	1922976	3733964	1525052
4295589	4654859	5097102	2600739		2870616	3396326	3526345	3692433
1954870	1226637	3637249	2740287		3081882	2737702	5397477	2451575
2780477	2467387	2432136	3203204		1772160	3179724	3544012	2213504
3191063	944010	3862309	2128705		3293885	2993494	4173954	4428118
3360318	2541955	3545248	4792724		1914901	3719662	2963702	3868934
2308967	2494408	2186121	2134944		2551942	3092783	4992969	7263852
7365410	2421222	5923304	2065331		2368176	2541192	5437017	2298674
2022233	3961405	2072767	3007697		2425832	592223	7217931	2472162
1937565	2534679	2165844	2363518		2638531	3131855	6596722	3431782
2018342	4079734	1634138	4574555		15216271	3048579	2927510	4617254
3856615	3051475	2625494	2186207		5014278	2747374	5224005	2510665
3515935	2889859	3570569	1967022		2258513	1908052	9215535	2702124
2073304	6335872	3674674	2550888		10731648	4197501	4399156	3125166
2683543	1717240	3282314	4271558		4722914	2247189	2971283	4012700
2957673	4418536	3801015	1515734		2610350	622388	3129246	9875703
2724108	2173366	3775959	1472618		2832107	930782	4199083	5237306
3474930	2300428	2898501	2589176		4650715	721233	7448594	2220227
2030856	1053539	3274743	4463280		2581513	624191	2249340	2543813
2835820	5434259	3538896	3126674		2419455	377683	6198114	2096538
3844696	917469	3502656	972398		2090098	643374	953468	2190759
1783064	1107175	4061370	2172750		1951036	596160	5266135	3707953
1702375	5358981	1773929	2244978		2594728	2997482	4565693	4763049
2625325	2601899	3054073	4729786		2190387	3682779	8164123	4589440
3295842	2941841	1968522	3184102		4971378	3125334	5051569	3588218
3326188	4107003	3855855	941624		3872765	2624948	5954226	4919451
2054415	2918876	3307669	3203273		3100907	4079048	5771585	3206560
3343499	2993758	6956596	3906416		1944122	2573834	4211303	2616140
3693653	2615708	2164497	3910614		3172502	3476595	3855703	3567330
2297961	4833294	4572057	3553650		4377274	4775016	3917515	9860787
2943009	2704408	4264328	2656383		3106672	2710407	2940318	3657438
2009753	4951075	4538704	4446855		4544377	4533394	3192431	2289429
1982828	3697840	3461192	3153902		2551602	3111636	2272120	4246502
4073941	3263382	2986898	2222257		2232742	2737507	3047343	3097783
2497521	3574558	3658309	6433276		5315792	3372282	9040913	2279626
2310483	2678944	1958584	14206395		7802410	3015452	3584086	4572202
1857635	4491983	2039293	2111713		4646334	1354400	3184760	2190799
3359052	6246809	2351033	2298068		4145204	3084549	5488159	4717798
2073704	3269639	2437110	2088280		3049923	855186	5016058	3365316
3362946	4842652	6034645	3473846		14216205	4853584	6337167	2265641
5368082	5119936	4965392	2232687		2184112	1798987	3376889	2623156
4093328	8696995	1421153	5579166		2339925	2582683	3919513	5213796
4485179	5059254	9691562	4038101		3681720	2973735	4901211	5205951
1661271	5148830	1702298	2201988		2318362	2134519	4153027	6939031
3860780	4999388	2779386	2334415		3973952	10205932	3012189	2220993
1899671	3930067	2779581	2288849		3973842	2490910	4455363	2733436
3941237	4256056	3112336	7383913		1938066	2563543	4095153	4127601
2369218	26300936	3381217	2462961		8387365	1738627	2440530	4196962
1828270	4923601	2729948	3253946		3865822	6484223	2660795	9007941
1904915	6414222	3288212	1737410		3993885	2536266	5051799	6337535
3453162	4765137	2369644	2300880		3352649	3059370	4409720	3268782
2662242	4713290	941395	2541677		3965799	3515503	5247421	2104198
3233704	3516108	2234557	2249494		6263987	2418202	1890618	2019791
4270532	5752075	3267922	2737775		4323167	2531980	5674080	2481446
1824544	2869900	4060305	354421		1878392	2422017	1749228	4161346
7366923	5582065	3131464	1903907		2549473	2815952	4411442	2776906
2883932	4300051	2503397	3799274		6318527	5795827	2615298	4449217
3379321	3869497	591466	1338242		5490135	2150772	5346962	4852639
3757867	2823465	3216176	5739085		1790192	2037862	4026008	7282852
2856387	1348186	2040682	2369855		2297774	4559550	4083209	3541574
2476775	3031774	3648915	4269023		4685379	4330699	12400047	4059890
3929108	5197692	2178144	2385149		2584999	2231307	3109062	3139905
4100851	4782308	5445398	1781807		3220684	7939843	3736778	2659902
3389810	4844116	2471701	1641230		5091181	2683971	3789191	2364484
4184638	3935823	2855481	2539245		3170213	3339826	2897179	2168704
2299309	4527616	2598086	2353378		3897162	2854290	3420338	4505472
2083390	2444952	2224629	3711212		4049205	5587804	2381961	3779439
2497621	4827851	2423838	3202924		3782019	2560144	4242347	6200246
5512228	3186737	3664380	2232528		2214567	3374781	7638544	2265070
2774705	2705606	5734732	2520130		2088116	4147518	3171282	4902795
2321053	6476932	2512787	2234114		3311679	2375024	3392214	3272194
3799271	2769290	2167511	3720950		2312073	3486926	5629661	4141628
2071264	3115894	3432383	4220831		2189697	2567146	2609455	4746898
2724231	3183884	2487396	3346264		2154764	2633829	4442069	3716616
2327192	5834008	2947851	3245692		5529090	2214934	2913192	2588285
3545432	3360026	7438293	2024835		2194905	5614190	2553804	3235304
2365525	2851444	4360788	4157470		3949704	2863470	6458907	15109674
2119090	3094314	3928865	5012811		2243131	3903177	7123348	2217831
1913501	4951205	3899605	1858306		4303940	3671331	10787249	3755981
1699884	1584459	3709165	5647037		2015513	3589006	6327100	2609591
3737935	812513	2118409	2312235		3506084	1918908	3544225	6329269
2529203	2982807	2081717	2744712		2719925	2448569	2634981	2423372
2508063	3618615	3590518	2236796		2199520	2419471	4845764	3782310
1455103	4592184	4513203	2993294		3343182	2405406	4152144	2422917
2304570	4353994	2647040	1882078		3262218	2542623	4455581	2423073
1973530	2603057	3831013	2505549		3861602	4240761	3691137	4632751
2054696	1418603	5375856	1617608		1144904	2781228	5904227	4958088
1617028	3395611	3494651	2012590		4406627	1400814	4067420	2612884
1601771	2670326	1764455	3424513		8264203	4088922	3962643	7838352
5431723	2653254	2125724	1820784		3664847	5109516	3678788	4934175
898851	2469669	4117740	2155399		4208769	1084212	2296388	3269170
602358	1934738	3546116	2386839		2445885	3666271	4311621	2149716
3184041	4466098	2389900	4161465		1833353	8626160	4419219	2786280
3855915	2455454	2775504	2681034		2421909	5042123	1756199	2220561
2975750	2534328	2391270	2117331		2634929	5825521	4456117	1243862
2983325	3864927	2022027	1951779		2806194	4088563	8465051	2272513
2392817	4154876	3865350	4347628		1710489	3625833	1890889	1785354
2646708	3881683	1911553	3671233		4355951	4031811	5741869	4052296
1943370	3787260	4146606	2307938		5729455	3998726	2021289	2303355
2070017	3449978	3962275	2088754		4435712	5301610	3431912	3891692
3892890	3761389	2653244	3525666		12057969	7320842	5509128	6352546
2151642	6608657	3969142	1451208		2500914	5465443	4154240	2145376
3033405	367356	2998140	2455891		2469270	4751416	5140245	1915475
3166856	3116214	2377029	2946106		4576460	2584134	3189107	2141784
1870325	2573430	2072020	3547121		4539829	5082765	5212610	2143571
2247755	2852719	2581404	2025416		1050657	3296576	5840100	9229999
371636	3491413	3011376	2048168		1277629	4428091	5369122	2841672
2404535	2273473	2332923	3409198		3460398	2702007	4493829	2253501
2922565	2594178	2333769	2714777		4316866	4759135	3759595	3646583
4658591	3004992	2313680	1533877		5191268	2894998	5039780	3755934
3570668	3995453	6125347	259012		1840930	4836100	2788796	2072681
2729624	4781729	1960619	3191992		2879020	4810229	3156203	3238134
1944771	6462108	2024912	2230307		2936431	2627755	4958934	5852357
4798418	2931435	2036990	4123838		20222352	4412260	4065348	2958849
2245374	494618	4413114	2011051		4271536	5278852	3425836	2365751
2482472	3954131	3083964	2189746		4370458	3392228	3107803	5559034
2037506	558457	4211658	2128392		3951939	6146993	1771376	2911891
1974157	3128373	2170858	2120885		2904402	4019740	3590821	1754106
1952082	3774644	3590113	2789100		5993348	7127818	5208691	3274194
3048935	3645250	4837543	2460241		2507430	4589947	1565312	2056488
2355296	2995523	7416715	1948401		4451667	5109352	5042624	2075553
2115401	3089691	3737851	2830751		3264426	4415918	4908030	6842623
2950889	1376823	4247331	8411838		2513916	4601017	2859575	2081588
2533362	2912995	2463893	5716163		4118763	3065648	4115633	3243406
2407489	2167353	2970207	2287428		10624874	3712978	1228245	7959977
1850878	4166352	1894731	3395834		1444149	2633515	5916199	2791116
3049158	2924016	3787430	3320467		3274805	5140050	1773414	4666294
2636458	6240568	2359107	2616520		1896860	2665435	2943966	3577887
2023473	3122364	8037321	2072772		1734827	2649634	1067160	4566847
2089229	2328757	2121327	3489001		3456418	1588585	677342	2066656
2029860	2897448	2608679	4556872		2401026	5158732	3519751	2934638
1979970	4193348	2122103	1633757		1198070	3764274	2503598	7609781
1704558	2250978	4275251	2092375		1342209	4280690	4682960	3506297
2660585	3381276	2035869	5640613		971953	2614260	2989641	2148165
3126765	2279198	2551317	2413647		346462	2131935	1098157	2328771
2435145	2722005	2841785	4329907		4045332	12207157	1821170	2389161
2386305	2073510	4457989	3119466		5728600	5041849	1684692	3627798
1781688	2668164	2229694	4748392		2943027	12045171	933451	2191199
2985683	2943282	7187002	4491441		5437261	2117546	465542	2001752
660420	4515398	4695777	2256689		3186615	645931	7891472	6297583
448719	2879174	2241079	1543789		2832716	3978659	5814239	2905061
2359700	3745214	2295028	2495771		3672474	4882753	117839	2956605
1801084	2681413	1863515	2444860		2281087	4610981	8032835	2234687
3241629	3899187	2422552	3781960		2326073	2439076	3041594	2946996
2322359	5529979	1988095	3121505		4146375	2884182	881405	2359783
2963663	13201052	2438354	2413509		2256497	3115223	5743838	2309489
4207006	2251474	2608402	2286129		2343618	6234711	4983767	4264642
3978741	2673481	3867692	4192187		4517526	2919094	9986859	4204988
2530386	3193647	2429582	2136644		664721	5658423	1640972	2421889
3416334	2117242	5136076	3527342		4319780	2541160	4355392	2649268
3351395	2516508	1940150	2444625		2389813	6006919	3257794	5653611
3192144	4085979	2203669	2127779		2528769	3952996	3081301	5230317
724052	2738189	2342815	4469450		5195070	4743425	8077983	2075446
2298314	3306547	2694827	3583593		4784240	2024929	5479043	4912698
2479209	2460390	3410332	2235438		3824967	5291486	5500761	2973450
4648167	5010756	1448892	2360860		4554025	5110536	1205400	3045256
2230162	2926195	2194185	3991539		2598055	3827698	1544904	4005462
2993277	2982082	4626226	2323606		6866367	7412333	7199691	4054909
2916177	2277201	2525624	3529447		1077290	5393869	5586950	5286119
3710589	960531	2141198	1890039		2669439	2749029	3149430	3446923
1977777	2722848	2531835	4217442		4533821	4170187	2917888	4193968
4331903	2036998	4449633	2218662		4285508	4295021	3331448	1840616
2338102	2951414	8877537	2642480		4982834	5794625	3231664	2637890
7396302	2443006	2299459	1193384		10762323	2403686	5206324	2826113
3721266	4782464	1972760	2053064		10989077	3764697	6369263	3321554
[truncated: 4,479 more rows]

## Sheet: Fig. 2c
Nuclear Integrated Intensity of ssDNA immunostaining 48 hr after siRNA transfection in asynchronous cells.
Graph plotted in Prism 10
siNon-targeting					siSRBD1
Biological Replicates					Biological Replicates
I	II	III	IV	Avg	I	II	III	IV	Avg
2991435	7494726	4602619	2929186	3.82176e+06	691789	1378971	861946	4163529	4.43126e+06
1520238	2884808	5468740	752288	3.70059e+06	3383863	2658036	5511347	672471	4.98226e+06
3643469	2890800	3193955	3500984	3.5239e+06	4184009	4950759	3264799	5046077	4.7375e+06
3998952	2506106	3660341	2499813	4.06186e+06	4065993	5301433	4309037	3731670	4.44374e+06
2756482	3470413	6114831	2547245		2378787	7447479	3182152	3662230
4334634	3439831	3302597	2663291		3022168	2665119	1976939	5090643
4577816	9763639	5420648	2655322		1862442	5892549	3856491	5027482
6410632	3422998	4217630	3892511		7396906	3521369	2715093	3084686
2226854	1013835	3424080	2373500		5877712	5082311	6367405	2967295
2189371	2627178	3042493	2738723		3003234	5031168	5151535	2729046
2975639	3261511	3191004	4417196		6439994	6248995	8026792	7208289
5882965	4198282	4722399	4512960		5421125	6454370	5638528	7252692
6264179	5411925	3884214	1348634		7705992	371482	8229028	3882761
2581711	3052894	3188787	4630059		4601838	2345122	2881870	7918640
5139814	3150936	3810321	5899907		8001741	6792543	5244485	2346904
4187478	2745055	3383166	2400208		4300135	4507393	4941616	4193732
3950447	3943993	3089740	3578741		9555113	9092246	16195215	6977107
3849403	2477961	5739907	6226058		5978538	295924	4156307	7974106
2366441	5896588	3095391	4736915		6258679	7600855	5126594	6515573
1980776	3993308	4962886	4650276		9358007	3706938	8160444	8380187
2373848	2516374	2645958	5130147		1353710	3517111	8982432	780478
910126	2582949	3041238	7449764		5234147	3882869	3588750	2079178
4698682	6634118	6151601	3008843		7286927	6318425	7793496	6097977
2823336	3117435	4039778	3821093		3432543	2616609	2547186	4223818
1216639	2960472	3485310	4755432		6071301	8909116	5130400	5195343
6139675	3550831	3265413	4644181		7029068	4809648	6092053	2191040
5872738	5299746	4986284	3014632		10418888	3872644	3078941	2629473
3395792	3651099	3223545	5900675		3133526	7005054	6584878	2611335
3186967	3089981	4230461	3833144		6509411	11780074	4737863	2314615
5267629	6273866	6285060	4304890		4188893	4204388	11121034	3596928
4059419	4160956	5495038	6206305		7353647	6880281	8433502	4625963
5212006	2826769	3079179	4935260		5301550	7385022	3299769	2817229
5139636	2952863	6418025	7585165		3901024	8643354	3049402	5640815
3309843	5349810	1364795	7931202		7163077	3001960	3914322	8612263
2316252	6104750	3489020	3743924		4872597	7627134	6742892	4581710
7511482	3637579	5033651	5493083		4273200	1221103	6853590	7284388
8184645	3984329	3364681	4984046		11009765	5590398	4442415	7343716
4932340	5301025	10984229	5608207		4094201	3713563	5713491	6998411
2260527	5702972	6658435	3275683		6749329	3386622	2728558	3825761
2114899	2417871	2768648	3314612		5896727	4370834	7623352	6998582
2894131	3695852	4685162	5722321		2230931	4548749	5046779	6220809
2132874	4580677	5302674	4179371		7825370	7533229	6768224	4094642
4429203	5562746	4564286	5017584		4638147	4707156	5416931	3417636
4901383	2811575	6372318	6152688		3976588	4981293	3709106	9677765
5502633	7007337	4873051	2922198		5347640	3365435	5449622	398337
3137397	2712068	4233783	3699756		6490248	5369124	7148741	4515495
4215896	3147506	3303397	3302905		4472460	3919197	5368730	3359905
4221330	2342172	6843909	2838728		2687810	4562072	2728451	6416993
3086702	2852673	3979750	776813		5901666	5093491	4015765	8636651
6333259	2948255	2845841	4460035		6038099	6715468	3679362	8397635
2365297	6140137	2720103	7701511		4129168	741281	11461799	4029149
3456792	4218960	6259519	7169479		3832206	4108369	7041082	9040916
2728983	3107141	5275012	4140347		4345965	7168323	11003508	6306111
2780572	2253665	3332319	8999969		4599147	3865707	9454463	7179554
5212583	5478040	3207216	4529742		3327426	3974552	2892641	8316391
5370887	4163527	3699741	6722794		6771419	5443645	9658014	4832356
5036656	6218749	4125480	6024448		9693893	4410344	5592251	3599506
3730163	2056870	3035697	2198982		3933242	3732364	6478546	5834185
5352943	4918374	3414643	2944048		4008799	4219947	3346622	6444106
6457149	3422994	6752649	4677393		3376230	4422153	1163657	5101145
6157673	4347932	5278169	508961		1693915	3778376	4935738	231903
2810092	2182767	3216921	2688658		3132029	3198700	5540946	4899284
2662856	3150294	2466184	4901701		3792598	5610975	7110350	916454
3754385	10214567	5283817	8253300		7713425	1137481	1898125	661533
2669582	3198332	4997586	7376519		3791374	4890510	5393459	504143
3283406	4973460	6813910	4607295		7231890	3251592	4234433	2717477
6898785	2846552	3015685	3364772		7960355	3658845	3254576	4226304
2124293	4631076	4745238	8488255		3365571	4208357	5994777	3588604
2692531	3101697	8020364	4364205		5589755	3863176	14320262	11259569
4525915	2337686	3643990	4250648		5290419	2950627	3164205	4329474
4820230	2484734	2985260	7454007		7453179	4939749	11099181	4223314
2871650	4795901	3405475	3091687		6284743	8859498	11067407	4794474
3715572	2329124	2965439	1646540		8086548	5758191	3722871	9974123
4498617	5538669	3514403	8263266		5503708	3160874	4734528	6982628
3620521	2977912	2951287	4084950		4827003	5136309	2671290	1252278
5659806	4514807	6158237	5812209		9065505	7036644	8941449	1827844
5146619	2448157	2946494	3179424		4777678	5116838	2756341	475950
2403024	2810059	1589141	3427178		7137639	4258104	4840045	5551374
5469550	5566319	3493912	2726454		4334588	4249897	2201449	6825792
2973100	2745179	5317368	4797597		3156693	3908861	8222687	3467331
3054819	5195246	7398165	7156236		311615	3082305	6809444	4019310
4149536	1789242	5366286	6027365		4575012	5390497	4539345	5053852
2667728	2989839	5364117	4918091		4338792	5443913	7908579	3913139
5946474	2519788	3725052	2958359		461704	4799675	1084988	1856659
6188620	3247199	5268553	5668746		6056245	4080381	5279029	7682965
2558608	4286443	3516911	6401697		3311734	6921508	13762481	6477089
3376722	6468735	3635360	6631025		3944819	4313925	1219042	3544056
340659	330852	8336322	5191104		6072344	3578856	8302314	4291160
2588837	676107	1790886	2603304		4068650	4125875	4910038	7153362
4782919	3996626	6134363	4813232		7589474	3085027	3118641	3437009
3475782	2991154	6497604	4538042		5413883	6553898	3538640	11460102
5333622	3945128	3256486	7257965		4808371	13502574	8822178	6082371
3423275	5200106	4602996	4396058		9153340	4960752	7430736	6292587
1299207	3915565	4257650	2542663		6347948	989529	8862193	6150674
3012427	2937188	5812109	5749077		7285561	6669746	5056409	3748290
2841869	2823030	3934230	5099398		6533947	3863540	10442461	5403297
3235036	2866786	4255330	6643517		4753547	4515616	7643011	929484
3616013	3042659	1301854	6935493		13403162	6298971	8810591	7534429
3091495	2986120	3748397	2470400		7053728	4303218	5636443	4309701
3254369	3573525	3792680	5303441		525529	3200822	9815759	949568
1659666	6460314	5579195	1934533		8425843	772457	5244325	3581210
3791144	3047073	5814050	3064328		1247151	4209658	8263476	3521580
1972499	5850215	6345039	5035137		7184650	5398210	7336425	3270680
2935142	3561982	3451722	8081430		3854581	4371310	5110497	4036704
2565140	3103830	3535766	4968141		3982645	2771118	1910084	5832814
4166889	4765189	4955640	5441774		7294578	2943018	768626	2340202
4126246	3352928	3531010	3500056		7005896	6262529	9847460	3135575
3220685	3068166	4251052	3280894		8758176	5887749	4498740	7141164
4963539	6401159	4017106	6252403		5419987	5756478	7776540	12636634
2683968	6282132	4116647	1581808		4775513	2996121	3064867	9919873
2990522	2807398	3256258	4263299		6123867	4690123	9325333	2312044
616451	3747931	3598269	2081815		3892817	1533950	1123439	3803761
4076037	3575672	4892089	4730203		6070043	4041705	1707618	3254833
3507621	3296759	7059184	5255300		3719421	4188326	8637972	8220889
2737766	2185282	4544646	3288912		7838023	6058628	4553510	4837395
6372231	3608826	4025970	2810384		4503750	3524497	4952156	3510413
3543638	5872290	4131489	3608169		6461978	3748387	6591245	4699590
7428517	4976203	3352413	8575766		7318727	3184097	9482911	4028022
2770707	3232146	3191991	5131540		3359295	7877774	4801428	3351034
3185902	4891322	4247219	5064040		5960424	6969459	3563705	3097744
4895378	3009219	5912000	5403034		7319298	4110380	7975633	3174824
2018847	2786297	1377338	2621367		4753920	3360450	4828875	6545049
3666801	3199923	4489570	5422051		4855065	1958045	8294949	2873265
1818360	6511696	5734392	6303693		6069434	4390242	4566090	5685457
4318099	4108498	3367671	5486156		1312095	10327400	9718153	6562092
7230458	6303906	3712619	2960100		8021728	2955463	4063997	2885291
5328985	6671550	4651984	3762396		4951391	5950840	4321314	4018394
2706139	2733651	6458102	4340114		4314844	6439914	9041178	1035606
2365522	2617871	2953178	4582766		4166690	8038281	7463034	5998858
4915285	2751629	3598536	3498790		3606089	5456855	6438740	6762190
3559936	5075439	3600200	5969328		3630288	3545144	1309807	4150772
6423482	2882731	5944855	3069509		6445618	10886791	4870355	5368938
2478387	738529	3385149	1768848		5275548	3766693	4336637	4371899
5169255	5944068	3237756	4229501		9209573	3710927	4615100	7772192
2223573	7384072	3144137	2811669		3464356	7613687	5354788	4750552
4756225	4905675	3941559	3894696		4912604	3855420	4036226	4017438
4756247	3027589	3197158	4700559		4160950	7648903	7262015	3910415
2946321	5336166	6488650	4434419		6079107	3330592	3913288	6769158
2344173	3190324	4872276	4683648		3224000	4666773	7443233	1879297
3388563	6954741	9158561	4390746		7500568	3886154	4555052	3714134
2866526	3459487	3402096	1937296		4651055	7060042	7183449	4638347
2736847	9091091	4367544	6794637		2646013	3374391	1748760	7612806
4070727	3693025	5587625	5437249		1693630	4729852	4077639	4208048
2219254	1173902	7438675	3932743		1549229	2071078	8703425	7346080
3923639	1908162	2722824	5231744		1728335	3642768	8399253	7663604
3050634	2851529	3311079	2820966		9092866	7177961	7995439	3807975
2970067	3628180	6090503	6418101		673638	2304817	6544250	3182633
2738327	3334460	9869637	5721847		781159	1718920	5501039	6899568
2885388	4306027	5235572	3067881		5603950	2614765	4559101	4209003
3303457	3002976	2457162	5357359		4169505	1464927	6365568	7912937
6500092	3594087	3623141	6088713		5007320	645098	4880027	2322970
3649905	3233900	4491979	4064786		3964526	3988792	2356136	6698935
3544540	3484222	4979528	4072669		4477143	3496866	1010506	7038238
3206241	3848419	4204614	984064		8035880	1723082	5754262	4716120
3772977	4021546	5000648	3691656		1549227	7214934	3423018	1201430
3347669	3452721	4395720	3627680		2083216	6104999	5777551	4988413
4463674	4188254	2491790	3588484		2788702	11173951	1939460	4960654
4178637	3271071	3538396	7267134		6910491	722043	4533978	5087970
4823136	1086516	6461241	5402726		3623364	9132082	8336937	7552533
3473025	5586573	5054011	6050402		5741198	9644179	3738141	7541429
2652744	3734437	7236852	4600470		5842824	4045264	6787340	6355613
4405648	2823965	12672299	4097078		6227678	5977388	834561	5704338
3651964	3505034	3333224	7295566		4743935	6962467	3440501	6338205
3122918	2888490	1935922	5614739		4109674	3584698	6232312	6700117
4706298	2730947	5168905	5622888		6032412	6910185	4289887	5922870
5284166	10090284	4669444	7854118		461081	7431628	4872039	8444205
2049512	4295857	3991855	5148140		4009004	6876269	6388571	7251469
1179365	4740762	2499933	2503828		4142986	4545287	6142399	2490483
2975572	3237003	4099769	7239465		1724781	1555610	5630905	3646817
6128353	1746217	2462747	3599745		7264056	3829875	6552222	4349237
3826521	3128732	2437428	3942593		7372928	3603557	770759	6163555
5877495	2823513	3705259	4655667		7567895	6689470	6660588	4106054
4488768	2057397	3694238	3600885		4742012	5638093	3744895	8361742
5433405	3730680	5809226	5159215		4799536	3078135	6254621	10791674
5125408	1461285	7882858	2850053		4767757	9678393	6463078	7817214
3831983	1276699	4740964	5631941		8188089	4060070	8526209	7835415
3512243	1904701	3541703	5779050		2106643	5986887	2167886	3932145
5894207	445976	4704889	5539345		7951020	4015796	3071587	5552961
2581349	4607919	2989018	5758806		10154668	1363051	4366092	4309175
3538703	2924274	3340069	9180857		4570452	560802	4582845	4617840
6754120	5105123	3359703	6476916		6240522	4029227	2440494	3836295
5837278	4685966	3728594	7037030		4680612	4646242	6411695	3822134
3741557	1072252	4325725	3834426		5504375	2374825	6325257	8583728
5646890	3012940	3395880	8918357		4550710	7647489	2338011	955466
3239018	4499007	4501709	8180720		5342940	4021609	7067493	7029530
4173765	5394240	3155957	4218054		6015261	4210269	8786136	3547469
6457908	4017234	4537130	7647695		6946583	7335345	10073386	6442968
2980272	3122472	3389789	7777351		1958888	4311438	3742215	5211855
4740683	4518023	3491470	8810455		4121539	12833876	6122911	6872253
5488387	4913041	2371615	3777566		7221939	4535188	6687506	7981863
4159956	4320641	4301993	7251622		5043259	3768141	3588537	11010136
4059545	6839216	4689196	3898796		9003327	7559693	5056397	3954508
3998258	4380301	3314585	8358924		625246	333921	5964428	2672269
3918418	3190403	3393108	3620132		4664126	4379333	3564550	7024443
2059691	4642556	3270346	4875073		4542043	6440921	3234774	7960819
1047938	643752	2860080	3410047		4599098	3912528	3446842	3680557
3145935	3526855	3831739	3829718		5440601	3972841	3903104	8902445
3625726	3483299	3899960	3189489		5435173	6462751	3446423	7938959
4068077	6708506	2264736	4157996		6818723	6664796	4970368	4545279
4315415	3280158	2193395	5710171		5028506	3233597	3062222	6203334
743232	3727940	6881330	4315546		3955781	5749477	3375188	7844285
7582673	3500006	993853	4202766		4562304	2206184	3191323	3575174
4083689	4210031	4277642	3498914		6578961	6884696	4914170	7802117
4367404	5110663	1995698	3243301		4734459	4485434	1573331	2754905
4213682	829419	2521072	2052345		4867302	7380997	5995732	6488157
3155269	3358697	3167752	2853322		4417392	3652296	4190714	5084261
4203883	3576211	5454908	1720922		6598172	5977921	3017390	4327022
5290247	5776893	6603385	1877885		6164688	3589743	3458244	6807248
3503457	5352273	2854409	1137907		4827752	3598511	7230777	4640943
4112769	2866020	6121832	600624		7283479	5513602	3917939	7608019
6743615	3405731	7473640	748000		5929561	6617778	851590	7018064
2491172	2818453	3328794	3785379		5848035	3916550	3644443	7865049
4304026	6327882	4897467	616596		7856262	1727753	3736640	4824653
5722460	5986369	3482299	2722610		8101781	3016793	3409144	7117705
3157109	6039788	1313285	6679445		7788589	7332243	7269007	7365935
5935483	5679992	6370300	3896047		7041377	4704185	3906725	8369560
4383207	6278336	1419794	4725867		7817221	3648335	6807376	4118667
5452238	4950522	2904730	1033083		4408024	2991106	6717675	6654648
5454482	6201007	2780443	5180823		4193113	2732675	4987507	4044784
3527755	2883643	2794154	2138961		6561904	3622354	4237189	5819078
4669489	6168740	5342979	5852151		9093642	3643969	4245121	6153600
4582023	3219460	2641220	910917		6782810	6042355	2117239	6881211
1041711	5611692	2306839	1955279		4592418	3300220	4635757	2300718
6072000	5507482	2885261	798212		7497589	683398	6842099	7338366
4375622	2965106	3890769	3377045		5948116	2693396	6456140	4156962
5995047	6149356	649642	2235510		1927508	5583856	5938466	10037311
5547602	3162258	2598476	3628319		6085550	289382	7431790	6569624
7090120	2394191	4154844	4893005		9866377	5685798	3792012	5457150
4288807	5437412	2756792	2865447		4254165	4098904	8173584	1633072
2724228	2718863	687049	4097345		3971154	3752021	6949023	472161
5871413	4901580	2916202	9177105		4120500	5272329	7874270	7646874
5237062	2833510	3332563	4715585		2065649	3450147	4048397	1411032
4263384	6088528	3222222	5026653		3296276	6643982	3718844	8925509
3763557	2393246	3469729	7850521		3254333	4757402	3635419	4761912
2505713	1703162	4735291	2619295		4472310	1215633	3112172	9176843
2454644	2748372	6249084	972263		7472059	7375072	3958128	669754
6421843	2813469	684064	3562020		5226823	6682636	277378	2824819
6994643	4033735	7240157	3764976		3456267	5326019	2703692	1264726
3709471	2756901	2250060	3542766		8782531	3985155	2365203	8463278
3051546	2888141	3236595	4225468		3328250	10098422	2205095	4640717
2642598	6070350	3453902	4797323		4966824	4035283	2526239	7983457
3078786	6240254	2883093	4869075		3700263	4401601	2541789	3636525
6482708	3181961	3391646	3111725		703499	751684	4508891	2375880
5316431	5927357	2739855	3022744		4136837	2122996	6458975	2685334
2896451	5011730	3937403	4045804		5412826	6599542	2560801	6695356
2792170	2838933	6605059	2569890		4962831	1151170	3003182	7945642
5298139	6009596	7710530	1896374		6748913	3700303	5725124	1783395
5755844	5330639	3529401	4163588		4185912	6762296	3598232	4536775
4393235	4685880	7874285	3589835		3424070	9474792	1732077	5627921
5302082	2953298	3277085	5074771		4497521	5031082	2356959	3765280
4478171	2832749	5553567	4743839		4456921	2646674	4774568	6451673
2487993	5516745	3055960	5379862		5969146	6875507	8260124	3987005
1743127	2420480	2965146	3702922		15343574	5020045	4829552	5615083
2288578	7220840	5730614	2640640		11501963	364731	5438084	4678661
3993435	2508989	3130942	3333067		4467611	3919041	4192416	3133159
991277	6384453	3324491	3689202		3649252	4438531	4086641	2232355
2895658	1487495	6456165	961401		14343368	4032971	2185102	1638173
447087	2905137	2852670	3658465		3243670	6935752	1823049	6590138
260586	4117678	5499100	4437992		4860237	7118725	3755264	218171
2803184	1347775	5493968	2630042		7334735	4071657	2329572	8611424
6015566	5420102	5519328	4405437		4552755	5621558	3709054	4349079
1729940	3485243	2503588	2989183		5111625	5059539	2133862	4150553
719668	6006851	7534319	3016433		7279433	4236953	7767467	4367137
3136820	3696252	2949098	2803918		7240816	18299700	5847392	10226181
2959333	2158660	7718192	4654172		10801761	4860715	6922546	7054498
701946	1847110	3427250	3004354		3914484	1429520	2196187	3952595
440314	3355483	8082990	4361440		4463584	2471883	6244156	3319640
7049183	4686206	5402563	3479717		4386454	4264353	2537387	1651944
3431722	5720037	2757828	1270647		5112335	3937260	6323642	5125381
5379377	7046578	4754352	3718161		4429804	4655295	2674156	8786710
3243774	6033551	3622067	2956618		3403294	9450266	2035759	6437722
3001395	3544313	2942968	4328365		3232585	4388086	6114805	3436103
5425214	3321914	2591062	4852152		4258669	4803983	2577785	3750925
3456916	6303082	3179420	2268620		2709934	13737424	4729900	2420778
1608092	6155073	4961245	4700851		9575286	7519029	4791519	7194936
2132949	3334289	2846057	2870341		8020837	4694202	7018012	5598471
389597	5582971	2594713	2584592		6834349	14313011	1923759	4074805
3760569	4265862	6450146	3183965		5659483	5854126	4633421	4051291
2690705	3772888	974013	6343046		7392736	9574710	5867693	8780117
2814947	5984395	5594418	2648127		1539313	8773519	2088263	7929360
2760685	7046575	2439369	3785531		1872976	7299213	4009563	9110501
3539918	4737705	3972251	5101388		5024793	374474	4350005	2699224
4734276	4466900	6355713	3502793		5839949	11389783	1979217	3450280
2859460	626032	3478803	4399158		5590233	16586371	5367146	4110871
3764940	7481488	3704316	7022149		2072109	3451332	7359870	3823843
4914389	4582484	2947732	3441430		4985398	6241695	2722465	556269
3448512	4268810	4519379	4096027		2532509	4400412	4779398	4626807
2086196	3061072	8421082	4062022		8811092	4185470	2436886	3429854
2988718	5697121	3698682	6106627		8424114	8456332	4385496	7854399
3659953	3112000	4510859	4460155		9105778	7156548	5534244	6563378
4749227	2349207	3195625	2198077		5135257	2516131	2899422	7484185
5149741	4060316	1343343	4229946		1664907	5239330	2291346	5782403
3571785	8501083	3033013	2997327		8812545	4668838	6216278	9754794
3286856	2584732	3441292	6304703		5656441	8098005	4260627	7850329
2878363	3998887	5587680	2795209		7644941	5079445	3446118	3831137
2355260	4558407	2879349	3911790		5698971	5099343	3700392	3615727
2788883	7480733	7958944	9219888		4431929	4818078	3695164	10906211
3168456	7164991	4683709	4032580		5806014	2600475	4958481	7735972
2073800	3628989	4876208	6042723		6615954	6028640	4461735	4130568
2650004	5861695	5918181	4846084		4377224	6794564	7860043	2805829
2620932	4248043	5469987	3745831		4075940	1702451	3719795	6141722
4315615	2534180	6489510	4077910		2017977	8793216	3711894	8033778
4276961	3587530	3223428	3992439		8176648	4730544	5962887	5863391
2336664	3379776	2512123	4120776		3702531	6397940	3106012	4795754
3828067	3711910	4072885	5198150		3619114	668015	3637715	3507545
2675197	2476600	3310292	10109272		3461327	7215863	5277789	2917338
3201056	7092886	5905685	6255447		9653767	8732979	1293161	533879
3612480	7203089	3310430	5158259		4614061	7179351	2246941	2475545
3857067	3014914	8616071	5885087		1207999	6914262	2277673	3907095
4971620	4819017	3285061	4752061		6279586	3335861	2228650	3835155
3744076	3268364	4318439	3475436		10109909	1728073	2370264	6986627
5226500	4062443	4023092	3640646		3878715	2878438	1986045	5577972
3073182	3413668	6567587	2071758		2511698	4430540	3389967	3693982
2401945	7807306	7881039	5838177		8091518	4398356	3212460	8284523
2499684	7083842	2896836	11880695		2536144	4194642	2607142	4065876
2600112	6721110	3269462	4036352		4251752	5646056	6291026	8258045
2521630	3713635	6803947	3957080		5085650	8723939	3145474	9441913
3514528	5435165	6791530	2119610		1964191	5919953	4122506	4045059
2341314	5169887	4147219	4120669		7019301	3674981	2949567	6937060
2456489	4256663	1206257	6885806		4484923	5002877	3730823	6153822
1391360	5255426	8516971	3928877		9201048	5032093	5481605	9671810
2376001	7144650	8034264	7729429		4688582	10597448	2332062	3710621
2825110	4193572	6214577	6945709		3857939	3777725	5968955	6533024
4357543	1843460	5309769	6949370		7060969	2638274	2171580	1493394
5675784	2174530	4697638	9345835		2904572	5173979	4509877	6257409
3239880	4031894	3835411	8705982		6749803	1364230	4331757	6306640
3970413	2512569	2659628	6094975		4243071	8699752	3666034	3951471
9901854	685266	5137788	6092332		4764631	4788436	2555908	7830716
2890083	1806781	7749910	2767019		5490463	927573	2036360	5964413
2602699	2850956	4832115	4998874		3756580	5581359	1550319	5031863
3302051	2229504	4579227	4901200		2354107	6082433	2670173	8263469
2531034	5427465	5634532	4373378		7407576	4549603	4175844	6500596
4612347	3091955	3937956	814741		7321794	4375123	2229914	3492858
4266383	6430819	4584894	6195620		6570016	7779275	2609985	3886678
4130479	8335736	5164366	9831271		8573647	9213698	2869809	3290425
4161132	3195049	3879566	4464633		2959861	7937174	2253839	839224
5984096	3764574	3524688	3448849		692276	11013950	2387758	337724
3919512	5481904	6964961	4063845		3346160	4913613	6124090	5216324
3830611	8443394	253133	10130421		3272282	7244720	2367278	4505794
4049752	4318062	4188227	8533535		5086070	8672882	2298794	6139725
2894335	4105705	4268360	3669891		8828619	7852377	2390248	688227
3545780	5411965	9101991	5855226		3391745	7399996	4207948	244350
3004494	1446754	4423924	5152276		6652980	7849727	8453881	5291818
2486774	3785141	3476981	7775759		4686599	7804571	2008997	7761051
655107	3332452	3721581	3310612		4891261	7051275	2268132	4742745
3467963	3360690	4416573	7554713		3841329	6233123	5926191	7935676
3385567	873737	4491531	5005940		3156822	1146717	4096584	6549491
4593514	3909234	5560968	3682972		2533379	6080060	4031101	14970878
4029595	5859483	4335994	10792246		1347757	8099661	2009085	5441112
4436449	1355244	5526522	5173805		1186903	7824339	4585948	3193311
5987428	4013433	3303006	5783495		543533	9683601	5363780	5978856
7166633	4284025	5193473	6232756		8470983	3891339	4084211	8449211
3766041	3983378	2949919	9111040		7337636	4409282	6596865	7226695
5955766	4252099	3358259	6769589		6830101	4907836	3280676	2887335
5386854	2455438	4364490	7789225		8685024	4362394	8344206	6618091
4217793	4883215	7437240	6720082		10125735	5149429	4706272	8123776
1715697	6113384	3896486	5582275		4500065	3229630	5773719	2833818
3011646	3537095	3952553	4221453		1200712	6083714	2083910	3885431
2960186	4858094	3481200	3839083		7702825	3939852	5049404	3597653
2390277	7240832	7502624	6088895		1397464	8075544	2218849	5787215
6685995	7483981	4607251	3590451		4613009	3248637	7640871	6281361
4054610	9113857	6558122	4951248		4438207	3940128	2717012	3118543
4964552	3654102	3394633	5777254		5546611	5361609	1907301	9050911
3651779	5721291	3078582	5726324		6742702	4820675	223259	4320194
2161029	4398746	8287875	4848990		5429349	1173085	4861257	9081528
3233926	3760523	7759499	6174494		3576854	6971123	4161516	4685383
2988242	1226699	3378245	5659688		3659182	2669157	7191372	4121068
1579150	3693228	8016944	6573934		2099394	292932	7829796	4996958
3350032	3520631	3673240	3134869		6279923	4438624	4605567	8466177
3283906	3789003	3571954	6503414		7179296	767205	3314173	4535212
788502	3347737	5006428	3059378		4819612	5107734	1933256	8287502
3713507	1612196	1043722	4919459		2975120	8565381	5484690	5302926
6806593	3538491	3230102	433148		3782853	11551350	4043229	7344184
1594659	9706415	5463936	5645818		3744042	5543551	2750639	335870
5837188	5410478	8330256	4838669		9284841	12765721	10957420	4366117
3408770	11499417	7121768	2815467		4349529	8017693	6285395	7977382
2644677	6474690	2328632	8508636		5171679	4887816	3421585	7335257
5874714	5265737	5527375	3827887		7511465	8605274	5120945	4979854
3259876	3483020	4280849	3915616		8032687	4278175	7365692	9715073
6550823	8858628	4619064	5072148		3936467	10191138	8658872	8032180
6927408	4781240	3097103	2973567		4238173	9488210	4861481	6107427
7550419	3691422	4269463	4895726		7527416	1010655	1985520	4083129
2765382	2846997	5312339	3592321		6691754	3579890	2219369	7763348
3192488	8844130	1548570	5031932		3845028	4762942	2956887	6698821
1188285	6231215	5770700	2979890		2605602	9549076	7715310	955011
6870799	7606421	4487825	6189677		5044909	6902024	3381850	4109791
3201447	3528238	4427725	4492720		4038588	6274721	8947073	7612990
7224750	608614	5433346	3555178		7250952	4492573	2794770	7016209
9529703	7258272	7741263	4875734		5601636	4704016	7069168	3471472
5753364	6622554	5054333	5970655		6567038	7535988	5424884	9906483
3152718	4152802	6350808	3357182		3852229	8213146	2085901	9084317
2817697	5254456	2849161	5752577		5985761	7741042	4450759	4211549
5332499	5155900	2825339	6128229		6910460	7071945	2047049	6459422
7140461	3423648	7403608	5000297		8756912	4527800	2742155	5835986
2887748	2890778	2179210	6271260		3627047	4386150	2473257	2016832
948111	5409270	3641886	3619305		4867739	9228600	6959511	7943430
3539878	3018612	5391408	7169160		3255884	3992374	4789849	5536744
3302332	8455314	4637784	6491125		6561737	3029303	5101992	4401444
6693090	7297207	6321166	5890823		3574769	6793712	5416026	4679086
5565537	3057870	2623233	7439202		7075294	3585261	1781594	2008905
3227399	8416694	5163480	4179950		6003644	7075584	6424107	7688194
13606123	4720569	5261649	3375627		6062162	6671050	2437988	7199654
2814338	6585892	6123644	1685118		5963132	7931308	3579648	2285760
6158997	2803370	3384436	6779963		15772624	3949605	1764872	2051670
6209726	3907956	3211410	3036148		3688292	10889212	5090705	7354162
6524648	4366950	1036702	5125897		3273544	7209082	3305677	7040244
7053778	922894	1122052	3879244		3971393	4571737	3177350	4844489
4299655	8546421	4490941	3088147		7007283	8087609	4445471	6592661
5312357	4124197	5012106	11356421		12492822	3504783	5354022	4645415
1467498	6002961	2562148	7177056		8506840	4363575	3984559	9453863
3636997	4222538	1961144	3054805		3785796	6422181	3066862	7360971
2874451	7907025	2903429	7250956		6082603	4409309	2023506	4021022
2762775	2788185	10084243	4229530		3570656	9010546	3745623	953949
1860964	9455504	2450825	3839683		3293718	7916058	2243223	2001738
6160671	9562871	3549419	7840344		5119099	4907422	2663490	994342
4701178	1051787	2647113	1352931		4203434	4552482	4304569	7226837
7376955	5909315	5574116	2918707		8605921	3153137	3289003	587594
6526781	5357974	2803999	6353435		8883956	2453839	4557221	366511
4622259	1543658	3121119	6172638		732655	12127943	4677907	8177523
7663794	3778910	7516862	2868123		4475523	3203515	2180109	1002047
2935484	4046778	1253758	881325		3945794	4500694	3301560	3107813
4990937	5627326	5155834	3393924		8179900	4588679	5705602	4477550
5515826	2293894	3841861	4591865		3538196	4958061	3420755	3609276
6237340	4249647	3040066	2411159		5713190	4187780	2289915	9313448
7632634	3983073	3777031	4210491		4828732	4687287	3314777	5087711
5645398	4579402	3587413	4953378		7711000	3202040	4061291	3910516
1289451	7229644	6644458	3026414		3318757	3309731	4060869	5093591
2741518	6918105	3883009	2403381		6486660	6226371	2524069	3192911
4787855	5198822	7327242	4575235		10949490	5946742	4566298	6777434
4834511	4908708	3851202	2370990		10483037	3082922	4998221	4613570
3868598	6896008	5792601	6252791		6495373	2969318	2438467	3468030
4302350	5361180	4125176	7288377		7000368	5978646	4489345	6751730
3827479	3254375	7668936	6039167		9274572	8858075	4848431	3875063
6000697	5953870	6904220	3435516		2780802	3402162	3300369	8492923
4515782	2760722	1627026	3774874		6342812	2927078	3499474	7180858
6674531	7278487	2504135	2748942		7285612	3550697	3133349	3025147
5695945	5161693	2827197	6978968		6213723	4042848	2207105	6145261
3313921	2815532	3835635	4358854		3077549	3235556	6732126	8830452
7855752	6591178	7232086	5143533		9423377	3344059	5367246	8437371
4444567	5052183	2631848	6106275		4321336	4379977	4605674	7161866
3754827	4501828	3659551	4227497		404234	7773950	2931922	2023996
1781751	3247339	724704	4535869		7826767	3479400	2317054	2486130
3712543	6083007	4263559	4394774		4058675	3862574	3393366	6223913
3499217	4480178	9823329	6215879		5556850	3859249	4610691	766365
7964785	6343101	8812739	11637184		7608836	8641826	2633048	3385447
3720083	4186748	6847013	8146104		4359829	5731527	5606880	5169927
5701440	11042992	5654548	3871479		4089568	459974	2753572	6052271
2948514	4143639	3329828	6802534		3015755	6734623	2204420	7145345
5198142	3013522	6787955	4796128		3078732	3464932	3128790	6250199
4734229	2767924	4025779	6868488		304714	4499726	3046981	4348661
5760163	4920898	6410641	9686619		7489829	4608218	3067962	7665137
1793187	6811677	4450078	3642076		3078646	3191852	2192270	6372744
3112516	9963827	3754499	8018416		4799381	5501438	1354879	599380
5374435	4499601	7462497	8707692		4206909	11831414	385690	4645078
2417794	2884563	4208106	6802226		3521715	2702284	479679	2597468
5359605	3560325	4309980	4071794		3512342	832616	417295	6097530
5830352	1638581	4576432	6626353		10089549	4914653	402771	10767154
4148856	3111466	3538661	3802579		6029156	4949176	1943926	4865883
1541966	2571904	4584278	5510506		3501532	4736683	3956425	4958590
5978009	4954910	6813648	6805836		9150406	6816533	2837235	4006947
655370	345006	713635	6504254		6029368	8223398	2533827	4521788
4676270	4938299	5421344	8619153		7257829	4745188	3231168	4954265
1016823	3630211	7871615	7199271		5804427	4593376	2486580	4311310
6044384	957577	2980838	6697142		7363240	1334149	1571923	9239775
5069745	4390333	4930891	4207515		3264765	4966595	3592244	9087277
3689250	4260062	8902954	7091986		7570486	4455320	3012987	4089557
2994900	7492492	6081494	3917592		6771869	4096559	2070360	6259787
811872	2251058	7207896	6125856		3149022	5351702	4196595	3939386
3012157	1910563	2969318	5104208		8144891	7419166	3463885	2746228
4472000	4156930	5196091	3941699		3624642	7784168	1992961	4758727
1300085	2796889	7757284	2577592		7443971	4999260	1609785	9960398
943445	2977830	4441478	4094856		8550001	7991571	1666927	3881791
3935272	3838430	6566514	6712735		3819606	1120764	1743639	6380312
4638056	2399174	5195496	6997519		4130679	4023060	1992907	6195576
3435339	4443514	3295655	326162		6793406	8409245	2072704	5482538
1847060	2476878	6594787	5299619		7856401	8396838	5366580	4516278
2822111	4768774	6121261	2517917		4219023	10651273	4747727	6528483
3855459	5250915	3675534	4889357		2870656	5856301	4176058	5937018
2707954	2656900	5896837	6697478		956598	5983635	4353864	3477317
3331333	5397166	5766115	6034997		7953472	5237557	4303133	5880705
5432813	3162170	4359726	7233504		5190353	8441131	2076116	5315269
7015318	3748326	5762881	6869286		5890547	8488768	4515030	2368840
3852959	3515657	5662322	6001063		1661426	8684131	4293458	2406929
3134351	4678546	7541259	4167986		3978612	8084056	6026139	7185150
6141514	2013590	3933996	3548395		4272302	7732805	4298419	8157737
3193649	2965755	1558216	2719780		5311046	6115472	2883582	5643622
5691852	3145568	3322463	3562494		7442213	8654528	2045446	1749880
4061441	3676051	5037642	4585222		10833795	10837336	858240	4247161
3276980	4810893	4375240	5207889		4524694	3727484	1015295	6219559
2747431	1076350	1585623	4045813		3594357	4504896	3899136	7249075
3731705	2457770	1309378	4719629		5389591	6197837	1845136	7494262
5487758	7341745	7611939	2624706		6735866	6026090	3728822	4261574
2949327	2972827	527049	3921296		3162848	5809917	2207784	5721644
5062672	3734457	352092	1051249		2279218	6776477	4459931	6708818
3999519	3104593	5241026	3028131		8952531	9241763	2081675	5512365
4138536	779868	7275351	5754031		3837824	1639621	1775368	5769874
4067395	4500419	5936248	3107926		4351200	8778618	5460352	6022268
5203939	7088567	3769099	2841138		8312815	1185858	2175727	6027871
6391000	2835889	3757826	1096597		6058589	3046213	4330598	4712448
4304686	3541570	7221074	838407		3381757	7248176	4704020	3928479
4550687	3885126	3791196	363950		8977916	14224560	5818243	3904299
5780981	4274886	5995133	9489618		6749829	6487710	1582464	6865724
1811336	3260650	6486895	5101545		5648606	10720653	2808452	5979173
3391652	3073776	4875619	3819612		2242246	6365981	2340495	6364652
4943251	3066581	2874666	4977758		3934990	4148354	3273347	953184
2776356	4962783	1980934	5230230		6088712	7301264	2489191	4206357
5211911	2491832	5225251	4863786		2054375	5386400	4844399	2302428
6638478	5621523	4440061	3800636		5844534	4218859	2322048	3139207
14104890	4324227	2773873	5589325		5094618	6345308	4061362	8572572
2907098	7247851	2641994	9445159		5242770	6340056	3061249	3690434
3947129	5677186	4175197	3905973		4055757	2761465	2287187	4227640
3056022	3445118	5015913	6000141		3300916	5387976	2185494	4623208
2877503	5813040	4251894	4283020		6737382	5059772	3384617	3050939
3622315	4980555	2944355	1090946		5407115	7782477	4107830	926270
3459470	4199654	5883421	6307245		8489614	8225178	2355377	4624387
4373653	5291272	2011190	3606319		4771445	5774999	2732727	4084716
4493576	2279058	4229706	5491827		6756884	6376421	2114965	3804377
4975480	2194332	6956811	5869822		7103861	2032251	4101907	3464623
3671112	7061732	4528273	4022959		8275518	6442233	3863869	4523908
2919275	6160671	5243873	3420814		3629252	9174861	2194820	5179494
3213931	4373902	4842591	6783876		4198685	5416169	1951890	1914325
4269284	4933084	4262310	4608741		5767675	4517951	3571025	3368688
3359542	6561956	3501814	10223423		4451742	6615868	2440938	3587560
6698387	2562669	4464097	7316627		5926610	4834362	2163239	5226457
3209055	2926336	3926804	323462		8254958	4959806	4168968	500653
3435640	6947248	5901202	3772577		5707912	5406629	2626451	2841669
3392223	9623357	3669412	3866924		4685750	2107879	4611740	3257263
6073277	2627457	3710199	1634273		10010949	4310164	1194779	3691053
6739787	4671830	2178302	4743004		1793042	9475148	1455947	3070156
3970952	4202247	6270115	4863489		2470296	8153945	2674436	4676307
3662737	4998771	6531138	8695808		7450633	5944257	5198320	1126175
2537528	9142495	4709542	3191184		4517821	7423876	2992875	5267393
1413448	3775453	6276979	6609576		2169441	6731794	1403592	3348700
10133192	6538240	4115177	3507663		5198147	835682	2189999	5414856
3931785	6479018	3754425	3187448		6339308	4538698	4525853	4527195
3973711	5459862	4044360	2733380		6498885	5653002	5926318	3252613
5206517	6657601	4441683	3145553		2229827	5605603	5991510	5616651
4390855	5296797	5789189	3101538		5063702	10902970	5580020	4272038
4531756	5756225	9369926	6941044		2619960	2356468	8034219	4423780
4401989	911896	7502830	3112021		336534	3553007	4697750	2650037
6700718	2855030	3854076	5159788		2135886	1962395	2987817	4691971
5515696	6821656	7284083	8406840		2133724	6429267	3074743	4170643
1051595	5825896	5649507	5697299		435900	2174903	4965196	3692298
5763875	8785731	3730342	5050070		8691875	4722418	6200735	3355881
4825704	7899488	4818528	3858006		11152284	5750181	4148143	2902589
4407840	6675995	7223775	4074392		3644150	3909626	4348386	5630932
3981911	3980363	7431070	974824		3708603	9020607	3259940	2896437
3679869	964568	3761063	786291		7702206	7886294	13659047	5587721
9186766	2248055	6303718	3011144		8112527	8487350	4890949	4405747
5500146	4427353	4580418	4750767		2161796	5883237	7654775	3638111
8183407	7597013	4166187	3362920		8039482	7984918	3479753	3516832
4928564	2571029	3919696	4289336		5719111	3788679	3976473	4466650
2888733	7709326	6353362	3989286		1890970	4260131	4480548	3224890
1400734	5256186	11108114	3810238		5458066	6816779	4167631	2838693
6219551	2642862	6378462	4670629		4743412	486394	2751290	1943398
6076545	7036551	3309553	3982373		4604419	2463489	1130897	3667580
3916821	2345330	6086842	4201748		3666416	2575712	6881831	5473499
2421374	7054376	3169197	1929801		5510396	1130131	6455392	4709345
2201108	3151570	1522815	2823678		3705375	5476029	4425652	2844597
3517248	15519667	4246193	9949389		7516750	8701941	8883948	6100231
3641568	2934575	3207332	4539996		6286973	8787645	9884345	2612248
5823228	3939698	1309826	6784243		6318805	5798895	7026053	2875840
6396783	1429304	6547294	4413146		5490584	8106869	6422208	3227269
4902345	4230418	3966730	4460421		3615941	7289087	9832176	2301444
3624887	5849115	4902294	3924577		1857962	4114478	4327228	567880
3879061	10900465	7485662	5394921		5012494	4438625	8718405	1134425
2435188	1932405	6500134	8202296		5253085	7696888	8205274	3275069
2555413	4379934	5784491	5317869		6495772	4095065	5245224	2320895
6207642	4377624	4906184	1669305		5001569	384748	8032159	3504258
4491453	898879	8132579	4060859		4054230	5454729	7704766	2609515
5929052	6478574	3740644	4190980		6188073	5334005	6273950	5402861
6252626	5370965	1406101	6441166		3304256	508034	6891095	1061438
3645602	2942343	3298917	4098331		5433182	6886842	7742246	4583620
6149352	463274	4588819	3802461		6747667	1479731	1950015	8473600
2876493	9411260	2455133	3495263		3795828	7269390	7908707	3470428
3121743	2679991	1371109	5295463		7799700	3662943	15277458	1577405
6915247	390299	3864489	3949003		10162535	5467510	4657514	3828116
5163000	6203865	734876	4551721		7389012	8602861	3464378	2166782
3503572	5166490	6537290	3461177		5281972	1353103	6290961	4286836
5174109	8599954	5841254	2066302		7147265	8607050	6365379	5772907
4669242	8175697	2577754	4203319		12044243	4350474	7664853	3375609
5212339	5764516	4100321	3887728		5339490	5859072	4811155	3467441
7003552	5719089	3444330	2791510		4373195	4220968	4603523	1259264
2881498	5711417	3321420	3686639		4113356	4691971	9847076	7632912
3077987	3205987	2781613	3367869		8370576	2848633	8640374	2844143
3654111	10890984	3923422	8413688		7319075	9027906	9660166	4021743
3116821	4109364	3665629	3929528		477859	6118972	4454286	3934483
2703434	3736133	636955	4508572		5794733	4333672	4684015	3609278
6024480	5068730	3395245	5949844		2375602	2948273	4367814	6539441
2892460	6811452	5457634	4031624		8117848	1885278	8324288	4446643
3317969	5246259	3457803	3556713		4833652	4780460	2331913	5225625
4501866	3131571	4686703	5627427		8570490	5486582	6377167	7370500
5486822	4888012	2771472	4046623		9462552	13341152	3640709	4294905
2706321	7724623	3881298	8138533		5033922	3102335	3299169	2445427
7635124	4065797	3260457	5192414		4899382	6488817	10695838	3449953
4653995	5936542	6033619	6279420		4832264	6434294	4234810	2346779
5532123	7090605	2962234	2965889		3422450	4753501	3634217	2647015
4122790	6086420	7507783	3315445		540704	3134355	5297653	2649070
6049787	3641548	2589878	3820788		11036042	5767996	5301850	657278
2574350	10121605	6943445	4281243		8938837	4340489	3842990	2217521
1971372	3329940	2725712	6244738		4295468	1211365	3378678	3538337
5085245	5092854	3278143	3437262		4138306	4818878	4498711	5793422
1433233	4701211	3602858	2801251		3155603	4549298	5199616	2106005
1470186	3360640	3206724	2847568		4114627	6543625	3895063	455684
566954	3824172	5909637	518270		6995657	5909392	2586406	2999267
6680414	1024760	2010301	1264764		14173297	4153585	1650454	2666413
6590086	3337006	4535756	3887589		1595624	3598424	524248	4481632
2713193	4568172	4817900	4449141		5649336	3694582	5020028	4076702
3738086	7050155	6897800	4739638		5776389	3985199	2344728	4601063
7138955	5499103	5190642	5970123		10380456	4230090	4652742	5406919
4202825	5299740	5379920	3731311		6516246	4467031	4347795	6653117
6296487	3227221	4877929	3945051		3855463	5047957	7113633	6822471
13692827	7493077	5757308	3481528		4155036	8492924	5779590	3826673
4592125	8617530	2557068	6786180		5846288	3943577	5622662	3859977
3829100	2525992	5189606	8536691		3938444	3654546	5114093	5230978
2838841	4083762	4167624	2918873		4999608	1831418	4246263	2616537
3984368	4417498	3558402	7799295		5532793	4652166	6673433	4611815
5175550	5546485	3283234	5436385		4540981	5306418	4280120	2889165
3046436	4305716	7164040	8305608		6751768	4923501	6422353	5010605
6777305	6700687	5401480	3924214		3118129	3880209	6455878	4168363
5674231	4062740	3186303	8009742		4270826	6850459	5043448	4025723
1812366	3661763	5083321	3700273		5063733	7162099	8456377	3491380
3224955	3524025	5308520	5537472		3419133	6194105	6329276	2804340
3018638	2549666	3578404	3732921		6778229	6393252	4917333	3128673
4177367	5169008	4015167	5122794		7530386	11605153	2128268	4121936
3289684	5295153	4568647	4014440		677645	1954632	260406	5270055
2957496	3749765	3916276	5087393		5950879	1890676	7508196	5315333
5436786	3878439	2669393	9526604		4595659	8747314	4938402	2790281
4645445	7888047	5107172	592502		11066961	6659358	5110908	4742630
2743964	7720080	4059506	3179352		4835009	8031295	7750532	1594645
3298841	3435509	3923116	4626250		1881597	4712807	7281394	3951928
2816304	7918655	7406654	4492705		3369950	7248172	2396997	3305180
676902	3218623	9696946	4076793		4486573	7784323	4150947	3205645
5791927	5802173	3188901	4054671		3685264	4779890	6138797	6386532
3403752	1200846	4279447	5388725		2567069	4565274	9258173	6450280
4313281	3682713	6580819	4885528		4621619	810996	6252222	8119403
3226407	5695540	4503544	6787185		3961938	3556703	2279872	8112322
6573826	3658117	2722200	10362897		5294889	3826447	9961578	5041920
5907184	4275286	6029688	5420686		2289446	11744400	4990524	2929783
3073648	3912250	6213704	1011718		2965771	5816446	7428293	5076904
7689682	1526212	2348844	3864626		3059711	7757636	1587592	3017139
5613188	5876742	4025493	4336157		4056599	4102565	8550790	2367092
2632365	4681519	3408975	7204256		2815498	7804838	10117952	2144650
3244636	4398215	5724912	4174204		1574293	3677477	6191802	4543350
4152149	3796044	7358711	3732935		4665804	4661755	7424656	2894344
3904865	486222	2579948	2724898		5075236	7895107	8893389	5985233
6017449	3270270	3155407	4525532		1001531	6594896	10243828	814723
2800753	5217114	6415788	2515921		7987638	4718312	9202328	5506018
3192660	4553632	6196977	3029417		2961171	11466941	10039972	4350568
2960062	3595099	5562204	3076739		2055699	865165	4913365	3175468
2856654	2642560	6007090	3823145		3193089	7425974	10985080	6203382
3679519	3603445	6043229	3389034		1960871	6646266	8239473	4778817
2818701	4700487	6357057	3957556		1353024	8341927	18435496	3519523
3129456	4513789	3034874	4177261		4587564	4958340	10690217	5549838
2964168	5886431	5120576	3906665		4711039	11414037	7192714	3228790
938877	5074248	5667009	3602236		2611440	1900381	7614398	4434868
4075106	6828192	1797710	2978585		1898814	6906050	6681982	2507668
6034339	5642395	7361042	7568594		935114	4687094	2785423	3421404
2843688	5021947	5508663	3509847		4069139	3675522	3194425	5887643
1252000	3796577	4324703	5703462		2095038	6339738	6137482	2509011
3169436	5521500	5203585	873436		7313688	4210270	5337676	3578520
3887074	6509060	6340096	7600621		3391758	5057533	4195784	2063674
2916473	3406254	6460384	4629616		2089913	9062832	13030482	3135000
2914959	8468921	3150923	6124745		2860544	2234154	3958022	5511469
3830217	7565839	2868817	3583306		2885864	5993998	4153315	4061650
571816	3379541	3436682	7357075		2889974	4466881	6078251	2603575
6599479	5983076	3432255	3784690		4688452	3263886	5370699	1286034
5638279	4768565	4129277	7525206		1964618	3987110	8479735	2385461
16160815	2777684	6357996	2658669		4980150	4348855	7535311	2435995
2519596	5392766	5470809	3535753		2919551	3933345	4544198	3418227
3960957	3371852	3620423	4540346		3235264	5815906	4392795	3752483
5529236	6603687	1351934	6181435		3371025	3202834	7776312	1307048
3005966	6485125	3569505	3379177		1134393	6507707	8507138	1977693
5881398	3277486	10085976	9815822		2904895	9698483	4636251	1132643
6897812	2918916	4963931	3345824		4960906	10184769	3999035	820578
5979285	3546862	4147062	4153023		7237571	5978627	4138871	1280514
3425478	3563736	4885787	3825232		1563326	12534452	8272117	7584539
2851111	7957396	4481836	3455851		3455173	2728393	5076289	467937
2165211	5549857	2782012	4934826		3098809	3776098	8897687	4203813
3461359	503904	3297219	4223388		3967499	5828949	3347897	6755853
2346563	6344006	6392301	3280934		5190299	7097135	5889305	4969732
2152982	4728034	5713315	2958788		5084370	1489232	4694547	3322488
3614940	1326994	1447051	3414846		2896713	9618877	5464713	3425279
5479980	1314227	2360838	3714785		671102	6175353	7132618	4347350
1878927	2735239	8262628	3796840		2123700	5661259	3900369	4824245
2533103	3004762	3141634	4658257		2661101	4741821	3500109	3486067
1652921	4187994	4567658	3589004		3867372	8849222	7605969	5451410
2258693	3845117	5616126	7595078		4129385	4033777	6457740	5678528
1654834	4213796	6354480	6603813		1685763	6762288	17905968	2619217
2374923	3081766	4407205	7168515		2599655	3652571	5153407	3396093
2948146	10430721	4641839	3827657		3730060	3653562	5573467	2517269
2144203	1088435	5975757	2882963		3309290	4695886	5235430	3679115
3804160	3396668	1429605	10726495		2823501	3516703	5623592	5466036
2921240	5741279	3139058	8255281		3675345	5446633	8929862	2641564
4898729	5212633	2713319	7192040		4632720	4347847	9297198	3332542
1950184	3221404	4225804	6898406		3773361	3811030	10660273	3190231
2574643	6561986	3296244	3880068		4208854	5091381	9530687	5611217
4204090	5662294	3008592	6187086		2707601	3477775	5748896	11112236
4066465	2749931	1405551	3978137		3088911	3256250	12007117	7586298
3323415	7266578	5160330	6854392		3162697	6285193	5091384	4765718
392220	9764982	7278489	7730330		4742412	5530650	7488593	2510746
2910888	5075119	4410550	618429		3060679	2874127	3987374	5933540
2377024	4581754	4818483	3985574		3823114	7041757	5767860	4639672
3597954	2664042	3029224	4625555		241662	5000104	4939910	5353842
3588708	5233104	3439132	9514776		4024522	7450846	5501746	7047534
4413443	5705579	6042946	4532729		4494532	6473826	7895379	5470930
1733727	2534069	2523746	646624		3197700	3789844	5128148	4499006
5532559	4044320	8016340	10458294		2309626	3988394	7381653	610972
2166195	4554340	2747850	4027934		4702884	4747082	8451861	2902168
5091724	5139411	5074375	8850232		7257834	5842570	7053843	5920678
2491171	3763737	896229	5194251		1997190	4794414	4134484	2921549
4149550	5436724	2865376	2596712		2362170	3595279	3487457	2750701
3979987	4162734	6213303	3805319		3600410	8744710	2671686	5887601
4005344	3191378	6423530	3874359		2777598	7953803	4308627	3088122
4881424	1378563	2502261	6003655		3874293	4468513	4760249	5518272
5576702	2496869	7016964	7019693		3164396	8295644	3634750	5585107
2464291	4143300	5760764	4173562		3509934	6094630	4181064	3610401
3699112	4552263	2635542	2930965		4057909	6260690	2139619	3035840
4723212	5148028	3995152	5855851		2527878	5271292	4831396	4069370
2825492	6305928	4929162	3144920		3258597	5812809	8155862	5352537
5831761	6200998	735051	2902266		4371484	4980865	9641882	3451062
2857016	5195170	5882121	5656860		5815452	3694945	3867785	2611960
3449271	4457318	5109281	3435535		3036646	4048198	4598669	3438805
2102549	5207172	2759090	5340740		4187062	9525483	7894364	5716046
5376870	3752232	4622086	6341907		7782637	2933988	4586458	5452643
4768143	6406778	3698439	7641127		2709737	4245774	1951874	4997598
3200726	3449587	4116609	6315590		6618776	5221347	4273524	1175334
6263426	5087363	10189258	10038226		10556139	5111696	7038965	2866997
2243875	3775880	4996546	6314939		3057366	6869979	4546899	3323515
5710772	3122563	7275146	3772236		2354424	2630572	5411010	1737286
2318258	6704187	1741362	4248433		7304166	3777611	4614860	4415045
2465885	5169370	3126611	3783113		4210814	5187595	5746852	2899294
1591658	2324064	4758766	823473		5262618	11449839	3357548	2807794
3496967	3085785	3145719	3376796		1859996	3369670	9801860	4453523
5662054	3185993	4704382	3316160		2807590	9760730	2122697	2576041
3509451	2276604	2957774	7362190		6182963	3104155	3824869	2865832
5926808	885995	3804429	5474643		4557693	8950448	6671032	5031183
2926763	1757460	8035249	7421474		5452550	4528302	6076478	4280788
3026611	3590729	2753287	7458948		2762882	5477413	1294667	1224806
4935127	3858008	5398494	3982873		1953655	7465620	491975	5603332
3829315	2835208	3723980	3984987		4207809	3610582	4374681	3062405
3062938	4309460	7620743	4825749		1284653	4943805	4320436	4065407
4126287	6554358	5307912	4529363		4346876	6466057	6077119	3127199
2033388	4115974	7256300	8244024		2615447	3754634	7473775	3567145
4360313	4023898	2710124	2989824		1743882	3769479	10379697	4951693
4151996	2988808	6998060	1191766		3241706	4797929	6448756	4788035
3559113	5937891	3874392	6409850		3182964	6326034	1189618	4409238
4622799	2650573	4950622	3253804		4620974	3705761	5428500	2917043
2434081	3792463	5139646	3893845		7158502	5984111	5118411	4739375
2289155	2384843	5064790	2406086		7872723	3537354	3684101	2938324
2668176	5263333	6058148	2625812		1822036	4783251	5916439	4923588
3371993	2417659	5335392	4119627		1087088	707027	3400237	3618823
2414058	2701949	6992833	7524267		2932682	1865286	2968341	3861504
2565169	1947517	5753723	2609791		5588207	2847077	3246305	2361413
1912896	1411221	4623038	3147725		7426767	3160289	3832957	2860227
5665358	1653851	7253587	4588402		2266535	3969891	6860455	2676458
5831304	771916	4322901	4648491		3228574	300288	4574684	243652
4849524	2847018	4286577	2942108		2347589	1758906	4179676	4429875
2501545	3204045	5094844	5926355		3289390	844765	3169180	1075502
5849167	3158294	4679993	7639219		2084096	3667618	4726416	4672331
3833429	3196150	2236414	3021717		5068074	2695464	6833112	3143063
2084083	3604832	589180	3469653		6866842	4365032	4282970	2366229
5780409	3490779	5424078	3798634		2149887	5799698	5525200	349159
2352321	3656942	6184183	2798346		3700110	2942315	4500170	4174060
2790138	4844140	4599714	3729700		6790738	5227683	4810941	3675863
3813359	3302780	3575981	3418242		3271134	6223761	4035533	7072737
3159263	3265298	3559969	4349867		709689	7032053	2953460	5733563
7060942	6732640	3247393	4628551		4155864	6904939	7384454	4929647
5100311	2739075	3565691	3034819		6978766	2802395	6765063	6296713
4979373	3953972	5145356	8477305		1979129	4186033	2927250	3672610
3056186	4826713	4108027	3434870		2327308	2158253	3272505	3073552
3478721	6720705	2344210	3755849		3869148	3138589	4507969	2162882
5605263	2722344	3974410	5383364		5888229	2671326	6086026	7641031
2350724	4930330	4175349	3300380		6675038	3857216	1984370	5501010
2592925	3530804	6711563	3369330		3008494	3424011	3266919	3849583
2800596	5932782	5192819	701349		3079784	2594256	9914765	2354110
4408746	6187588	4115579	4017198		4175672	7296905	6041004	8102134
5793906	5128284	8463554	6472545		3334840	8561152	7501183	9508127
2211108	1596707	4769893	10082886		3188926	3519565	1918074	6242859
4902208	832482	6229526	3400885		4931835	5709103	3627662	6226853
4589875	3911736	6169691	4243221		4322029	3904549	8392279	3808328
2253879	5247147	5540775	4020376		3149988	6301912	6024964	7930893
3953847	3431251	4518111	727065		1812463	3626188	2978920	3735220
945325	6108055	4742880	8132386		8077284	5636881	5630061	4138468
2902605	3568287	4929705	3900552		2569578	4832271	3119941	8451364
5243910	7053503	2231107	4402910		2936095	7108004	6211083	7110089
2724323	1260926	6665811	3168122		7505327	6509811	7136008	8141599
2711499	4428967	4381670	5288396		4398610	7128398	4931581	12047959
3547590	3459766	4112332	3332811		2600734	3621133	5265300	9702186
3513373	6147420	5604389	4121496		4887001	4751514	3129776	300096
4451388	4001290	4831622	5720783		2387522	3915513	3533665	4754838
2396812	3732652	11732759	1901699		3169683	3433042	4289121	2601208
4378895	3334535	5620163	3029598		5956705	2851497	2402181	5068494
3786927	10692180	3047478	1377322		2956483	2512075	1263668	6558397
3524340	3913309	3573728	1193515		2255371	2979303	3500055	2726630
7642405	3990542	2147080	2088210		3613586	3550165	7766895	4380204
3998298	6186018	3168269	3246463		2295441	5101316	8973774	5998887
4173754	3140049	6122283	2760874		2530795	884506	8140165	4990541
2080712	8119252	2217761	7009616		5485607	2600685	3834171	6344925
1991625	6603148	5254609	9159746		2881998	7908708	5352138	5464725
3229738	4156710	2466374	1816701		11299089	5743994	5874146	4858652
3759287	531599	3372697	4309278		2569088	5623205	7707944	7296116
4744082	4424891	3934864	7609798		3344539	4040686	1634149	3500195
8614164	3433384	6250663	2958374		2873890	3974189	5052462	4332392
3746573	5050861	4738678	4166096		3523285	3458445	1320123	5189710
2392486	4126180	5620561	2681358		911697	3099617	3329027	3145854
4032919	3747871	2236081	4308202		2837231	2823496	2708901	5851123
2112497	2931729	5674198	3853359		2190519	3471510	2559611	4740790
1951486	7570929	2759217	7739521		2896369	5099925	5313660	6009218
2374964	6028521	4001989	3419271		3138855	4675126	5487469	6807533
3986474	6903882	961469	5719026		4591267	3728082	10047980	2979304
4755107	4104810	845086	6425432		4888899	7045495	2198882	6656338
3200265	2990372	2463059	1994087		2211635	6757700	5528952	5323036
2219287	3448481	1366070	5915744		3241856	3170959	6063959	5071546
3904097	5699787	1539717	10703936		3428864	5668378	10524960	2033572
4605717	5207227	587436	3970953		2698516	3967379	2351054	8291563
1946327	6569813	4912513	6435530		6246790	3791045	4985400	4804471
4718363	6837478	883396	3141946		3953436	3142855	1315592	5056015
5126739	980530	3658381	2564463		3139652	4303107	5543425	1230065
1796843	4782582	2320445	7482680		4140029	3423885	7123833	4727216
4752501	8209553	3252814	3264216		2975638	6787199	2548849	4583863
4134594	10414744	5124036	5025786		1413283	3944956	7966421	4026233
1793234	3533447	5631164	3915888		3469862	7236815	10917253	7747722
3262212	2506140	3905385	3917924		7557647	7155806	4717775	7523109
8655673	4008159	2643381	3287681		2713191	4714241	10633974	5825166
6432481	7031465	5451062	3531061		2263537	8836352	5034551	4357919
1268633	2350249	2348652	5979662		3337988	7688782	2847921	4263825
7413828	5610796	1539583	3210573		3312357	3574156	5257783	4633569
3178204	3280341	4114214	6572759		4725499	7170001	3796678	8736553
3626215	6043023	2920437	4174713		5015222	5840125	4827809	696437
1714902	7096594	8129714	16747837		5626917	6494734	6236427	6015626
3904650	5856615	4988871	6859915		3496982	4064430	9105463	3018293
2367355	10005917	2419281	2692857		5654950	911168	5957239	6084325
3363818	5499941	2181203	6570784		2540807	3716736	8658927	4434731
1935181	2710564	5581831	2800183		3175359	5944273	5396743	4877983
2877114	2478211	4918985	3198969		3232326	3991966	842364	4141849
2963487	2027394	2022415	2868539		5201885	4330071	2394578	4615275
3074530	4014019	2751368	6039149		5113575	5919368	2783620	8824988
4436792	1646942	5631456	4190081		2906371	3786095	8227437	3215621
5443200	2551607	8280191	1567428		3409378	3673523	10305631	7956702
684657	3240874	3460418	3792434		2615459	7222005	7030493	7251272
3055701	4333907	3620800	3305667		8283248	4029217	3781078	10124801
5204924	2065727	1656131	7236201		5270945	6101019	12245333	3590189
3589986	672460	2652146	1186640		8378388	6226728	3882602	6291624
3755829	2697661	3137067	3651409		2793791	3776754	1695727	5022580
3327037	4747351	1335222	13480898		5848606	6242899	4862012	4828129
1924167	1335003	4867374	6317824		1275243	8303368	5925958	7003721
3014289	2070966	1537398	3612052		3770382	798251	5093607	7593160
2569930	4046755	4044454	2416053		9598981	6034760	3645975	2131736
3237947	2105783	4450264	1622113		1662507	3536970	5720755	4548238
3235508	4695796	2471222	407385		6672892	4489848	8840359	4237639
4971522	2198377	3033356	3242459		3995578	934802	5205021	7589288
3865500	3863199	2762527	5670303		4688165	8352402	4387381	7081858
3551771	1983771	3805247	6824079		2630087	2114418	6401453	3854495
1924976	5620639	3547959	3490596		5127115	5088290	3127182	3670460
3327717	2966474	3772794	5158133		5605132	5358850	3214754	4387475
4345944	5687793	7093332	3630732		1977973	3471886	7808707	7969428
4508761	794589	2671368	3164973		3171628	4168887	8725863	4929376
3987544	6315269	2607753	2064716		3345237	5264034	8826343	4231649
3552201	3560652	1305604	3754462		3380178	6473294	8043518	3792386
2370913	4000223	3061194	6819120		2826418	5175858	8930042	4443256
5198557	4009342	5467917	466124		3863108	6271888	8936109	4359093
4418759	3385919	3724415	3893879		3549294	4222215	3540423	6973318
2574124	4399136	981496	5266117		3060533	3475013	3671400	5019104
2882968	2203862	5009457	6454659		4409820	8160207	6543504	3059328
2554170	5472774	5120194	3006746		6031557	8254194	4001296	4440715
3046008	4712218	3436091	3350059		3230007	8326352	3717903	3624197
2581558	2452171	2549835	2311228		3330279	5135729	8950851	1757985
5373996	5138131	3222974	1335623		3005668	5688919	9047251	6403338
2289491	1954790	3098347	3603858		5353913	2714645	7523896	3033406
3269747	4809358	3491342	5560712		2896316	4529044	3615975	4920083
2780970	2139595	4630755	5587934		4854081	8677504	3075869	8874705
2925586	2581529	4831273	5540271		5597809	1779605	8978326	4298013
3047778	4836196	2992344	4937226		2203919	5242229	3280872	5365861
2609972	2298628	2989192	3747918		5185749	5788137	1929161	3194691
6402793	4644286	3136390	4025612		4948044	3270803	2876691	5895755
4299630	2274152	3710218	3045769		3538509	6938126	6562456	631513
1579853	4727682	3991847	3491320		3203436	2015734	5138019	18849420
3413900	2131843	4802546	2965998		2605383	1842664	4286475	6092402
5290046	3154473	7011826	5621890		3541969	14299929	3548080	5581355
3464472	5394216	2149195	3492272		2496149	4672188	6183219	3276596
3462373	1921224	3018282	775485		2529954	8317554	8202065	1138066
3939009	4633314	5235510	4296710		1421804	6006178	4143193	5157800
3254627	3490349	4785799	5964834		1119937	5332457	2517385	3547223
5351538	2465785	5136234	650776		737091	4952071	4215934	7725505
1273670	2809332	2879704	4395046		1563453	2245242	6936542	4678223
882689	1747963	7230027	3068551		999884	3958848	10833758	6703693
5074851	2101535	4620543	2866668		932508	3188408	4122282	3904397
6691405	3549700	638144	3937347		5762844	2443609	4256625	8879130
2407944	2478103	5406469	5561275		2826862	4885951	2015057	2252109
3203130	2431477	4482411	3318056		2862411	6429929	10976123	11476486
3089616	5685098	587671	2833697		3137231	4589060	11326476	1852595
2921037	2900788	926318	2902540		3824500	6463006	4733234	3704442
3085366	2859472	2233166	5572134		3417837	3317517	7249890	2873623
1135819	6810419	4024639	5367091		5414086	3996409	3367195	536456
3794793	2536318	3139953	5877886		2652986	5475919	3442426	7365619
2501851	6381251	3775566	2111626		4840560	9184440	2914210	4124831
3461862	2278883	3109620	4941927		2842846	4307261	7988673	6208456
1308498	4232245	428692	2364022		2696550	5087486	4078337	5019545
2462535	6319228	4092776	4057069		2271424	6648230	6829093	4687860
3494618	2203853	3189734	3512826		4691931	13336473	7447118	4660347
2978124	1636991	4811332	5193067		3864244	4990793	3478716	1121476
5909497	3074678	3535796	8793941		2165274	5256690	7470435	2478787
3366466	2324602	887019	5527051		2363049	3454901	7714090	2394692
2659245	4462924	4384010	5245135		3230580	4761017	3405948	1768946
3843559	4887218	3726855	3011615		1958891	6995972	1593854	3282103
4708424	2197771	3980493	4846254		5449486	6655392	3772189	4209245
3409035	5140940	3569429	4581559		6610563	2001814	9873247	7674771
6179495	2893029	3437116	746355		3451172	10264868	7208084	8911514
3033477	1685674	3400845	3380025		2479322	2646835	8413391	10211778
4558349	7448590	751702	3683403		2303890	5499129	3856653	804505
3109021	3668564	1742363	3199390		4665298	1510253	3595098	4252831
4938365	3128841	4089800	3209515		4141256	12394022	12109028	2888129
5242730	3875655	3241842	4979352		4041885	7009598	5426261	2876003
2106112	4311916	1488291	5622014		5014992	7491136	5564735	3869423
4791130	3135579	2604404	4042513		1873655	4937539	4044109	4271752
3615563	7248614	4850188	5473734		2317820	2719763	8602623	7542266
3490923	2241202	2876339	6278696		4564320	4443191	5639614	9201323
2536029	2562423	5877018	3838517		1924106	5199037	4204384	379606
5119638	5734691	3894106	2625643		3904966	5031826	6820825	7566953
6072727	4690828	4644906	5321081		2901517	4021527	5648772	5026824
3699697	6090230	2305263	1729838		2676646	7288990	6771131	6379924
6843951	3278754	3504446	3063323		4880557	6717427	3998411	5106766
3476205	1870362	3353211	4033327		2873085	6158952	8791306	8477755
4430911	2531922	4007239	1865266		5330433	296005	6092743	3658785
1855996	1881392	2415839	4855197		5246242	2942605	8996207	3503905
2970988	3272297	2789681	4208184		3311059	4359956	6210631	1972391
2997447	2552028	3055911	8746813		479479	6897517	7375897	6964713
5156559	2817677	5489622	2865713		3532864	3978883	5872879	8514109
5149250	4769847	7766445	3786844		6387604	11074762	3500153	5395821
2688504	7038006	4639034	6394437		2910628	8203894	5763682	3577197
3616085	3601607	4689812	3982574		3227498	7383511	9796990	4288162
4600220	3041398	5866009	5660556		2727748	3056760	7172519	4078855
4155089	3944765	5836724	3579928		2511146	8033635	6520031	4153390
3772956	1930440	6315369	3876180		2401635	7342148	4777825	6326218
3875427	2864403	3160289	8138773		5315510	2808323	5532457	7986648
9618008	3312246	4230224	2622223		2858112	3295332	6120148	5574290
2689188	2540331	6291030	6535973		2679549	6440435	4429898	8494969
3376292	1947983	3344560	3262348		2398992	6531122	8475736	4419798
3805341	2858943	3594181	3535200		2276463	3632823	2850549	3879263
3078678	6838558	3757450	638447		6212628	2886039	7248429	4095151
4800236	3987089	4556905	5155956		4025900	7253821	5215783	1338692
6344055	6794917	5903965	2474872		4103292	5496912	5791922	14704711
4959957	3263729	2747052	4019944		5258636	5477355	3014704	5474664
2446540	4309969	3179958	4068248		2234047	3949829	7684065	8391939
2952536	3099168	5863975	2965271		4184848	3901678	6118643	3961723
5693417	1732109	3242474	3498401		2230093	8371500	2234582	857303
3025945	2055189	3712196	3834759		2120209	1014156	5417376	6906408
5901621	4559997	2462571	6432567		4665051	7961229	4344073	5385945
4291290	3197626	3232919	4673911		5185280	11110299	7656085	6083906
3232082	5877018	3061471	5208173		3510747	8944707	5142299	6714069
5632656	3219580	5682792	4175909		3204847	5361450	3930843	344162
2844373	4758936	3722482	2997307		3117912	2299580	8133202	8484439
4852039	2532416	3113853	7468894		2998467	2868794	803520	5579788
4196427	3755524	5360858	7653015		1719096	5253454	6844497	6375547
3028464	4365991	2634292	3940041		2710883	6083886	4824475	6342501
3776126	2282919	3784778	5094500		2312114	6679347	5882641	5782388
2718750	2568857	2657467	4317360		4344591	4495943	3772601	6541915
2943887	2613579	4772985	5983780		669489	2348676	6207334	5840484
3816319	2490728	3610887	2783221		1933743	5705424	4771977	3538034
3187156	7447437	3750966	3831005		7394814	4034721	6400880	6010927
4290338	2596829	4555477	1311170		3889420	1935483	6356306	5307633
4651869	2156831	4298787	5821770		716881	5343836	5044651	11909769
6704926	2514091	3383297	3820938		3710567	4000215	3958499	3601798
2958758	5026854	5328127	5927904		3565787	4199071	1667836	6084943
2864916	360006	3105845	2072058		12806896	925261	2042033	3927354
5344205	5371781	4944293	4948124		6804628	7083787	3670945	3926784
3020652	2396123	3974059	653684		5080508	3287219	9007635	6006914
4457808	4897310	4949153	3146445		4029905	3431641	3797318	5226168
2512559	4720281	4565884	2623200		4956782	3380430	3644346	3543673
2877816	2219730	4564918	5641493		637287	5005381	5417574	2670155
2448207	2785166	4797120	7715852		4052400	3035198	7333983	5383799
4709590	4085529	4322243	3858047		2214833	6773628	4661861	2343300
5371038	3743073	783612	6315544		1900406	1910445	4360734	1851794
2365112	2597757	11005193	2875706		2935317	6245984	5140257	350597
242428	4049903	5286405	5603103		4310561	8396495	3866745	212169
3248722	2469743	4320108	6427771		5744146	2353171	5189078	2052185
5563474	2352453	4385447	5775843		4746599	7940802	4791287	5543239
4655409	6034587	3825218	5376311		5304888	4644028	4377559	3573842
3018487	3957480	2963972	2458427		3452014	4781267	3803427	7179452
4385427	2534400	1548470	2790337		2843843	7171457	6849923	7410516
5337918	2671412	5120364	3437923		2327845	3464633	8493861	5377473
3768413	2578073	6395065	2534462		5364538	3363093	4652623	4738676
3021754	3286916	6557472	2255882		7345073	3379263	4276938	4255863
2208915	2611330	3027472	5613455		2323149	4453825	3814047	1553073
2810640	7520432	4124969	4941440		3422622	3046161	7531301	4118576
2469066	4842127	2485818	6290196		3543991	3277301	5891955	3544762
4298016	4120567	5392272	2696449		8578551	3743073	3954032	4209599
2948922	2418603	1794368	2755317		7441166	5251322	5985676	3554181
4013119	2473305	3736851	6840510		6092976	3903998	4310055	4409954
3749437	3132849	3036686	3867460		3284182	1466670	5937758	3780833
2614834	6498147	4572020	5659119		4018659	5657650	8601180	4565796
4622778	2769585	2953574	2799081		2028898	7693752	3548561	692262
2662338	3597740	3614238	3099206		3497684	8967042	6882423	6077911
6781161	2198565	6813997	1132941		3481174	6221160	5323424	6591720
6808183	516846	2117406	3506816		3796613	6835617	3028331	3909608
5046873	3983492	4002982	6208770		4444050	6638352	5048279	7763976
2670970	4068930	3726984	3116155		4867701	6327695	4987253	8050914
2807173	4385091	3089026	3413281		4311274	5650630	7462582	7234377
1687018	6668231	3275998	2680864		6243144	8162741	4011417	8226027
1786000	5290300	4580038	7151470		3675165	6091742	3753589	4430055
4521062	2195829	7091165	6897897		4327046	12649537	9401099	4277518
5219362	2520590	1725654	2042978		7018236	5775245	3325637	7273052
781618	2802100	3971778	1841445		6007616	3117911	3856908	7775560
2829038	2386241	1843746	3280120		6428397	3201924	4742387	10304411
2748804	3337670	3774006	2932435		3060729	3099837	3456247	4922133
1824249	6783874	6905144	2712551		5774700	5362286	4449391	1014543
2788761	3733760	2378245	5583103		4804334	1714868	4507997	2993915
4037380	2719703	5666213	3809688		3936615	380045	4521463	7505919
764746	5672143	4295302	4408337		6307252	791184	5918823	368020
2668478	6060441	5164220	2950406		3623641	248289	7235180	9270986
1515899	2272907	3158971	4455563		7207072	5271116	3375224	3204346
1946917	2578030	1777287	4102847		3734239	7767983	8108409	5730191
689976	2093629	1343754	4497590		12401019	3426251	357084	5528111
3276645	4279397	3598396	1019483		5333166	4587607	4052750	4847025
3860358	3977269	5712765	561695		5825819	4961643	4560990	6007162
2968853	2210904	4156362	3206572		5568029	3744299	3898662	4452908
3816783	2424008	2516988	4574041		8507312	5995297	6517109	5174378
6418600	5927991	3924686	5767881		4957212	7219919	4253374	1306791
2630721	3900444	3136152	4583839		5727204	6660572	6874122	5335769
2258891	7211943	4218818	6363447		2880141	5128576	5902431	4979911
4788454	2595615	6105396	2858242		5828890	4998395	6883643	6352161
4137078	3866414	3751811	10730470		6005382	8395200	7229444	8228556
409187	4138072	6013433	2220319		4810088	5439361	4174316	9663195
1911505	3892664	5624281	4609452		1951056	4468072	6491623	2558283
2978137	2522500	3053350	4750431		6154492	6693451	4384361	8136724
2810805	2113499	4733907	3367848		8778483	4650728	4482730	6937933
2501578	3405562	4148895	5339255		3345768	612323	7817547	5960231
2418437	4070017	3396184	5468245		3581438	675482	7788416	6431205
3942499	2166202	3941135	3610400		3997489	3412002	6159028	7458626
2601948	4130374	2795430	4779092		3014375	3385115	4851454	8155673
4033765	8070547	2417726	1479230		7008417	6684295	5071007	3513076
3551660	4066625	4037346	5423855		3607430	802754	4727774	4612021
2859758	3500090	6134384	4204798		4115278	5233085	4098127	1892098
1825779	2287944	5428232	3937165		1271891	4497137	914083	3301628
2317310	10022583	4393137	5035703		2332891	4182341	14265893	5642869
4438574	3688429	3252119	6040780		4742838	6154916	4367178	3462306
2144316	3611027	4123840	5918518		3400992	5748746	7514485	5670120
4841357	3711092	5354963	5168454		5197325	850798	4007171	4666572
2516934	3409036	2605121	4951358		8455299	7048405	8627065	9623223
2432751	3188011	4804414	5141208		4437553	4931527	5010427	8316147
2473128	3064380	5784145	3997870		2980835	4934075	3972177	7557137
2785742	1922476	4688044	7164671		3816023	1419519	14214548	3896938
2420911	2971105	3266679	3839268		6501428	4410132	5852703	3916525
3474008	3116059	3035751	5826022		517868	7212368	2450862	2110623
2296668	1862227	2906901	3260657		5645228	7197089	4828270	5608117
2670572	3138597	2821890	4907257		7207368	1200818	7170533	5886611
1919471	4241372	3041339	2927911		2025555	5973659	1649698	7459280
3649481	2402871	2658467	3564594		6340585	6238098	11238029	4019776
4924369	2001142	2444784	3283219		9879788	5101027	4371455	3698323
2096689	2722786	3804943	3109066		4335655	5366703	6307665	5470709
1730902	3511713	2239362	1374962		6783044	3937833	4848316	2827470
4685269	2215583	752940	4660326		5540465	5775260	3312043	6138331
3658452	2976087	4756239	4649766		4136650	5880718	5384422	7341381
4082495	3272903	3802612	6212837		8933686	6072059	5943901	9582018
454900	2290009	5110228	3087772		5567670	5972166	6485200	3413098
403968	5504923	2993893	4496952		9252442	5253302	3908735	3028166
5340305	3088346	2246887	5292791		8005534	11297252	3194710	2741624
5748050	3887708	5155645	3108027		6077543	3985783	5317064	4320148
3498458	992308	3067382	3135030		996656	7034600	7061456	4128735
3436538	2648128	5118138	2615185		6533874	5472358	6344923	8737770
2305733	3664883	4801278	2510191		1194579	2415821	8365207	5614336
2837464	2127066	2263866	2051555		5703570	5371499	4536281	5229443
3471857	2033656	4022970	3115341		4961177	7481042	5259632	6153555
2416209	2333369	3780449	4010077		5933618	5816612	7856338	5741396
2470173	1506170	2746107	2432083		3651678	4445117	2203974	7710829
3320446	2289574	6430936	2942470		4103626	4528823	4169110	6538748
2817484	2098763	5647409	2868247		7508278	6821000	1645217	8685873
4029445	2802424	5078927	2670151		3798498	8857340	585186	5388875
2302693	2429158	3721413	7480692		3874971	3533879	304017	3607040
4825671	3320726	2612112	2371060		4986562	6948043	7593638	11888462
4328236	3467031	2550358	3049696		1434139	7119514	4325245	7915841
2240182	4933916	483518	2699390		9762621	7578759	5058694	8640179
2323865	2425538	3339231	2408851		17478708	4372339	9448256	4787348
2104511	2342513	7815126	2245597		5720842	6394353	4556099	3012536
3734893	2600450	3829890	1303972		8647298	5482783	8933560	5641371
4464732	4230915	3609224	517361		7066744	6473229	1908772	3179935
3690527	2137363	5247560	279023		5568635	3566817	7762203	4616867
1986978	2614566	3138378	4928643		366215	2206474	6493690	3655080
581031	2902221	3038082	3027016		8660345	6968002	8957345	4255913
4653495	1700079	1821953	6773555		7274594	3594616	9873386	4542541
5062347	2108600	2482636	3019743		7214739	4642431	9242122	4150673
3012177	3126300	3511511	2482205		4561419	5275906	4586680	3210299
4821020	2291902	5384501	3737629		3357573	5992445	7043087	1218075
2635828	1882221	3936083	4394151		6290780	3526918	5817165	4434850
9539637	1618008	2750762	4785823		4201999	3236350	4335514	6333387
3786043	5459172	2596704	1507944		5914445	3312831	3631679	5766271
1639726	3815660	3054509	3700928		6271967	11253024	4586415	890645
856002	1912950	4076705	3053622		3249608	5521177	8314672	3973015
1872634	2408403	2883701	4740813		3228250	4288391	6146818	6286384
1910627	6457826	4600444	1415897		2626895	5685361	6269314	7474460
1818602	3600380	5125316	4233114		3516233	3441196	6450289	4729702
4735962	1815314	3331374	5081540		891356	7041807	3392026	3073894
1729767	996277	6479622	1844972		662198	2343239	4506290	3868708
2303586	4197592	3140309	5529923		4288965	4520388	6991493	4078525
2313205	2025345	5017500	2948744		548615	3462634	5459153	5008401
2562227	927381	6340880	3623173		4613451	3525687	5658014	6410945
3973011	3572738	3629810	6642068		4059592	6248224	4191162	6142030
5400329	5064591	4412269	5744054		3514793	2360572	2868572	2735100
1974986	3924502	4755790	3455031		3180797	11001368	7028635	6531587
5360643	2110422	3646798	6627221		3946924	3788338	7448327	6230564
4975791	3308299	5396099	4132686		3603991	2177705	789758	2846315
7775501	5151737	3292789	4623371		6783366	5672307	6675622	5707373
4610550	3489353	3402305	6395288		2538496	7200274	3345221	4828470
3518539	321834	1097885	6358302		3953841	6679329	4240649	3872936
2765990	5622875	7050891	7828963		5042224	5935176	7970627	1530560
1733082	2018717	2565381	4246024		5048842	5965569	8128077	4508361
4036151	4243547	4463582	4905618		4839364	4235341	3149156	8811419
2040964	594375	2574605	4840183		5614028	8593756	10356199	2662844
3912012	2596134	2970106	4475452		7433206	4588621	857841	1960657
2938886	2529637	2760061	4722191		4002785	9072163	4429835	6353205
6179029	1859762	3508314	3230497		4128979	4008106	5748649	5880562
2788811	2578797	2581532	5119017		3794576	3966892	8448962	4784505
5245426	3146812	2008142	3479210		4451365	6286318	1476912	4657458
1346235	264651	3960802	3304076		1843342	2411248	4865410	9939266
904528	1866108	2318790	3263686		5252937	3776784	2242532	3260767
2232167	963351	4432654	3035545		8887112	7563021	9318185	4918050
4270556	2881005	3393226	4303577		4021826	2482377	5835741	3739373
3987224	2876392	5317004	9788960		3623444	5768108	4464281	5929233
752901	3532330	620062	4674834		4333268	6646387	8473003	3386314
2991586	2318090	5587356	3478026		4118328	5054685	7108728	3529957
3846573	2461738	3681338	3423880		6350037	3102706	5875158	341447
1948012	2308344	3019562	3068872		3295672	7202579	1231156	8564412
1930829	3709769	3034239	1887167		2916038	4276201	7490400	5511988
3480337	3044248	2711058	5382177		4011212	5366176	4975553	3482236
2152631	2449879	11037054	5130596		4226031	6569530	5998291	6584984
4193308	2771025	2314270	1473150		8104255	6133951	7286368	1517362
3465394	3861801	3209427	2909816		3953112	8498974	4365374	5650030
2528476	2067097	3263524	3154430		8698954	4729553	9447721	2322018
3962720	2906052	4865474	2969281		7836903	6903050	8177330	3554668
3340836	7730477	3327514	6908579		7196732	15127305	4494360	4913103
3260331	2390941	3458075	5816820		4125023	4328000	5913497	2547235
2298189	2394008	2761935	6013460		3866368	3890085	8469007	5921344
5511701	2452184	2641338	1228463		3713261	6567887	7086766	4756561
2074635	2156906	2846661	2301948		2728193	6582390	5846221	4309180
3006383	3753336	7199490	3619857		7338842	9268733	5131436	4755863
3367799	2116718	2855389	3403490		1797726	3156272	7045530	7004394
3234277	2055372	1893256	3957301		7767632	4836042	6908782	3388752
2906521	3282495	5147513	2754283		4190551	4665229	878123	4088870
2492226	3675933	2971583	3494540		3176674	5436502	6753123	5633665
2488613	5072901	2320531	3656396		7599053	4908715	6519163	3700991
4697675	3716317	3847668	7406722		5774615	4384089	9037898	3911474
1782360	1467932	2892812	5460008		2881865	7983977	4160962	4892901
2296458	4663808	1916511	5322040		4189391	3191856	5756069	5611479
2651036	3233595	3185690	7468118		6974004	5567464	6051836	3437079
5129789	1716308	2766799	7560832		8417042	4188761	6043909	6568181
3452779	3689989	2916047	3446187		4822417	7398731	6558483	4509844
1978157	1855977	2981683	3065733		6255004	3779363	6342579	2021064
2673425	2670630	2462108	5975037		7531578	5443104	5372177	5496514
4871419	620395	2013432	3334345		7452690	5103535	8957743	4886316
3705218	1991764	5936927	3691047		4666041	5024732	6284429	5232577
4491703	4327326	2761329	3675990		3687706	4850182	6014865	1402556
2334622	3541714	4059872	4119654		5781941	3258235	11467857	5122045
6784748	1574468	10121028	3034144		9038455	2852544	3542971	2710753
2893886	4011236	3320521	3348184		7912640	3564675	2132744	8149406
2334961	4158078	3424375	3706814		4555493	6090996	5217944	6168202
2729843	3596934	5583717	631824		4273848	6555820	4471137	6037806
2936272	3336735	2624530	2182324		6788783	4239310	5840583	4131708
1896690	2433013	2486998	6332912		6325831	4919352	2981449	4313986
2204511	1768674	3576929	4564789		3810823	6270983	4688125	5453525
2405733	2070108	2672733	4782833		2632412	4610313	2319049	2814827
4185974	2868597	5478839	3993616		3013314	7363941	4234595	1303977
5672427	2754264	2743790	7996186		3347706	8311738	4301016	3434636
2514755	3833640	4259687	5183580		2350851	4426725	3967296	3730871
2722028	7107394	6812631	3858101		4534803	6289502	4261257	3282069
4336146	2838347	2334281	3095966		3433793	4726917	2696789	765983
2934109	5049504	5489731	2284981		3680157	4728801	2824164	4412690
2017841	2976973	3855217	5720431		4311900	5200534	2801428	1004152
5111072	7528351	5885954	2431485		1868604	1290365	4609380	3299605
2224135	3329407	3880098	6308543		3019859	3208166	4239816	4935045
3566882	3433380	6205501	5166414		8329815	3069541	2926498	5012958
905366	3602915	6717237	8846787		8555461	7043651	7037513	2000051
1409969	2935041	3137900	12281655		1664169	7591423	5673111	2290087
2590144	4135164	1543503	5610168		3991402	3831643	2800897	370109
5253847	2675479	3714264	3364199		4104074	4336465	2633051	7229347
3122335	10319635	3339740	4241135		2777827	5672859	3144330	3484121
1419498	3314997	2501867	6441202		4718192	6290987	3810859	5941705
2689594	2900118	6725545	4266583		7518409	5767673	3744275	1651212
541452	4722848	5540523	4431863		7318240	3165121	4389571	4203170
4472273	3270180	2890180	5484809		8087530	7917199	4386982	2876339
2955701	3579431	4093628	6929892		3114239	3296380	2037253	2294574
3699854	3400154	2817199	4310183		2141691	3317863	2463148	2818888
2731807	1293638	7714812	5763446		6618902	3881398	2849428	3468931
1183630	2802423	2994251	4075502		5372169	6159917	5232372	4833725
4799144	3266981	2983635	6101520		4741944	9728096	4072482	6365649
3212208	3915194	3555947	3926807		5719013	5269934	6526203	3065194
5375074	2973417	5688383	5263747		5069308	3071073	2984927	6899183
3071663	8330982	3197277	5515371		6547381	4001271	4964739	3920299
2761559	4463146	3281466	5313838		6122225	5907823	2608717	1206970
4701782	4386705	3503102	5634230		332519	4695496	5865795	2382462
1955617	3530576	3250689	5091319		4358050	7620375	6948405	3994469
1557117	7351801	2600083	7145450		3975521	4026020	3053281	6226323
1492484	5150424	1512403	3353576		3856343	4197495	4115305	4021242
1836969	7645470	1333128	5782064		3452397	6144209	3723535	8294309
3463171	3515136	900901	6292964		6076827	3113370	5822018	4316134
3344657	4755063	333845	1620520		2558898	2839137	2359650	2784480
2464036	2635604	3795662	5730972		8246134	4957292	5614488	2817791
3708002	2942034	2072074	6128072		3415552	8470395	4213556	2652977
5405330	5354431	487927	3278401		3946254	5509059	2323178	2337438
6003285	3182661	2290825	5442996		6469957	2801015	3473381	4129589
4759862	3230622	1036471	3753168		4095402	3090741	3287987	7723422
2624060	4609302	3029460	3274014		5965768	3151651	4090606	1968600
6334132	4693151	4629732	5206928		7242829	2986780	1336554	3588619
4252322	7213447	1289031	3809601		5655592	4314044	1697904	4533709
2246735	5643378	1619601	2815851		7413690	770462	5977264	6548387
2622618	5671922	2220453	6142226		5063931	3476348	2417262	3399427
3923429	4759883	2845528	5578271		2891846	4789136	3923718	2862595
2179048	6072172	3216866	3936364		5401535	5690649	4361943	6236595
1832036	1025676	5180108	4771593		1612838	7208774	6734668	5856918
1006734	2006820	2277037	4513479		3389578	5136221	4615585	2697521
1411136	4479414	4915551	3242766		2851221	5605663	1774530	1229966
2451799	5258136	5277722	5272451		4164274	3010356	5319287	2876678
2668871	1788134	1396650	2029281		3028526	5852047	2640223	874238
4377462	5426725	2643785	2896575		3623651	9277774	3071283	583726
5423794	2579026	2685246	3181084		4478748	6765550	8182006	528876
2435913	3412232	2639695	4235883		4700966	3962756	2777606	501702
3714411	2706093	1960196	4135230		5429931	8611088	5357275	391823
602909	2558054	5437124	5508937		5627204	4969027	797993	3973206
3670976	2789629	2260559	2990658		4064194	6515173	7547165	7947980
4465010	2483730	2889677	2510424		6294172	7378051	4169817	6890796
4385442	3092256	516581	4440778		3426581	4531307	5728935	3455453
1839842	2082039	6266947	5979113		1439456	6591916	2481429	2796596
4735905	2467517	2335457	7270453		5195510	5101884	5758577	671328
1622509	2417702	1291793	3421442		7689607	5363240	12039720	2275266
3002663	2794254	2381919	2781924		3048375	3991076	7286352	3658789
2576528	7490081	2369334	5665795		4183712	6095527	1783816	6560329
4132197	2588006	3317394	3600228		398491	239272	2666807	6327038
1992823	4057574	2611965	5943376		6105567	3830366	4846074	4293585
4999811	2256768	3503317	600694		4385694	1912160	4894382	4214084
2330436	2264660	2462224	2825196		402331	4446240	3265031	5931312
2184106	2330198	2933144	2531026		5173117	6386875	8260008	3699377
6223236	6042860	293876	2045935		10321979	1356433	5027879	7350938
3293776	2423548	2885259	2561520		7429542	3707053	7408542	6921321
4223895	2426832	3901810	6650282		3973293	574541	2700010	3782579
2934090	542225	3135972	2512749		5298830	3367998	6640577	967779
5340950	2612093	6521367	3854729		6826141	7076749	2993725	5895251
2779989	5181611	4184879	6222429		3531672	3897132	3827415	3860028
2383909	3261082	3379579	3858756		7248003	3060647	5207440	8911186
2284647	2626115	3343379	2179673		4862435	7390257	2231447	10098752
4065697	2255522	2669826	2587346		4750970	6267957	6348860	3482124
4180853	1650180	1521806	2238759		3252076	5637990	2776859	8208921
5158190	6634198	2547525	3117392		7722655	4852274	6883959	2671089
4348906	1388304	1054463	2714215		6657336	6507396	2099622	5226853
2921608	5157240	2887019	5830449		3418453	3046860	2943472	9933424
3929440	1698348	3645586	4306785		2840625	3875332	3751746	6440970
4370981	2512110	4978203	3723853		7078091	6746167	1736140	4495178
2577314	4481952	4779765	3829118		4607626	3489209	3245080	5894185
3142643	4685023	2750157	2393569		9228824	5215331	6076275	4762759
3610931	8147757	5049367	3515374		6598667	3827963	2925539	3932810
4154690	2811370	4656085	1984165		3411556	4214532	3332211	932007
2777077	3236491	3044749	7882099		4465689	7893001	1537143	8097402
4310533	964489	5539020	3118242		4084145	3525149	3091033	8304713
5233680	2354614	6886098	3565556		1537393	3662017	3593939	6836603
5616719	2589308	419148	2478287		3370798	3863921	2157355	5882969
2812579	5904220	4298575	3022927		3321920	3741728	2178575	18069340
4273750	2567884	4007016	5083967		6802553	5737978	7541314	3372828
2771373	2727279	2869871	1939960		2151135	3855663	2842099	5056105
3379737	3056570	3283744	2164410		5718210	4375967	4434004	3393263
2230625	1668262	5056066	5279203		6955602	3958499	4218540	3624290
3027416	909831	2755532	5143431		7353541	3433565	6465361	3929958
5019619	1980152	824540	6574682		501220	5230638	6219042	3568053
5651245	7581382	3350665	6402505		4847738	4132049	5635575	6928230
2492732	2713353	4019594	2688695		5442112	3837463	5003710	2875056
3463627	4834676	6198472	5895861		10317323	5132485	6063382	6249531
2333864	2409737	2560664	3998796		6458636	8167950	6945497	5180709
1720659	3658584	820161	2545450		7769065	2465873	2436642	5103347
3115865	2836022	2503874	3451502		3513552	4919658	3601674	1849950
4036075	2569828	3026066	1430733		3471575	6114211	4096549	1030691
5429431	4468438	4653676	2377552		1373356	2938261	3608835	3850521
5314840	3395755	2913832	5614986		3158926	3088316	3570646	3816396
4392353	3794592	4501273	3615516		8721322	1056090	2724137	4827592
2788703	4818065	5683760	3257524		1588807	6166452	3049182	4590036
2621767	2579369	2872223	4717486		1796335	1603740	2943948	6368901
2693573	2305846	7347216	3801643		8027631	1110915	2949793	4367053
4847867	1905071	2697142	3479692		4557672	4334200	5866359	3586097
5656307	3318974	2737136	3193954		3120399	5713571	5773284	3383973
3286269	3173016	5593708	4109583		6034522	12263513	5293617	3215049
1742600	3932053	7122970	4664182		3625135	3808647	3657567	3094828
2221750	5622175	2975897	3451686		2051114	5922502	4533081	3640322
2104999	4428177	3209706	2243645		2995932	9437699	7239052	7934012
2905262	2806498	5420642	3133598		801455	5719095	6779976	1053021
5809064	4722888	5022669	5056348		3065601	3057253	2583110	4289962
2952270	3476085	6618494	4104310		3327122	3937253	3810638	7294991
3414474	2033344	1420876	5053632		5284484	4612262	4504718	3561589
4826613	4965720	3221040	2635389		5463643	7389841	3955747	5461291
3239977	1326400	3299980	5432438		4512151	7171095	4068474	3946410
2546272	3207498	4983774	3771577		3563418	7116393	3735306	3480591
5460307	4335539	5094259	3277211		3398097	4033243	4942594	3115799
2011572	5165826	3375893	3655502		3470224	2365910	4192002	7778243
4044146	4614993	2558599	3007108		5497733	4503654	1736763	4370311
5428107	4422715	3392998	2525207		7143061	5651801	4856502	1384731
2016706	2516792	3411600	3533572		1596075	4747156	8653258	5700127
2669856	3041219	6657059	4227244		10815577	5492145	4995968	3211346
3711146	3014008	3788690	3542125		2602800	7609776	1740429	6828993
2387462	2450176	3225084	3508522		3290903	3220642	2293296	5213569
3268859	3513591	5539074	1415542		7742568	5651898	4184225	3960305
3462926	3196340	3449158	3122847		3224436	4640479	3189877	3547391
2653735	3085946	3108039	3710052		6390779	7480396	4498437	4768655
5424859	5104030	4990414	3015874		2304828	3155905	3689863	685873
3502768	1890065	6709137	3202439		5065221	2422395	5294676	6211909
1911497	2636183	4034355	2931565		5410696	13685287	5598709	6392715
3179458	2082961	4760294	3021790		4443541	5156712	3558018	4709739
3266185	2556340	1526878	4153792		3850817	5351997	1497142	6090681
1824947	3881165	3517181	3927702		6697713	5128901	6107249	15800535
2052544	1339417	6152792	3440241		2793822	6681987	3000262	7462275
2386465	2342777	1480550	3013407		4809535	4034303	2613883	15409718
4911087	4308916	4659838	1649848		4230092	3981136	5634166	7342262
1125311	1443496	5042747	3150039		3587919	5365667	4934311	4218377
2281142	3093815	3894465	2309979		5929864	9201043	5036742	7841908
5235489	2234182	3076849	2740869		5851821	6168158	5594516	668450
2045088	2626036	1393703	2988565		4596343	1199476	7862720	3614688
4235479	2461231	4846197	674095		5147312	8801967	2665854	11784302
2660735	1225620	3426634	3571478		6765256	1871473	7345204	4216421
1978374	2777173	5690487	3308509		2883106	5101100	5531572	4086208
3146753	3676695	1279008	6386349		8420545	4722177	4975593	4874662
2500130	4799445	6213825	3529786		6008052	2462616	5176562	5204087
3116189	4013071	1141680	3182553		2572057	2938594	2517211	8649804
3199741	3484457	4066261	6653130		7043985	3547415	4507161	4744827
4693545	2841090	2269486	1383887		8223715	2610013	1285628	1160876
3195609	2609971	1290960	3840441		6503708	4047784	3156006	4810262
3761801	4458734	5580005	2989647		3845130	5003549	2584874	3682989
2136716	2135276	5817229	2874630		6740045	1434234	4842044	7503127
3467484	2832075	6440426	4754971		2354753	837798	5447979	11655571
2500194	2428088	3022427	5093834		3223375	7455329	5838591	5937564
1909062	2811963	3750315	3281736		2803792	2664239	5255945	6829296
6488246	2600844	3645243	3088414		5332829	8815800	3141714	8300547
1041485	2523268	3752332	4705872		2841702	5490177	3994465	8150120
3018828	6727185	3350485	2970611		3163764	4727046	4638767	4317807
6377472	5234810	3905912	7211675		2423000	7824678	1841814	4901724
1809701	4726406	1394591	3911659		2421854	5598335	5478177	3884504
899885	2578369	2238617	3066655		5057038	8736545	4860287	6266110
2677730	3709023	1278259	4302454		3385417	5961115	5715812	894104
4204934	2463953	6772148	3085243		3536985	9322393	2424443	7351257
3337311	2573122	5003107	2881383		8183516	2636319	2779297	5622147
1587461	2312100	2525175	2000727		5993274	2446014	4543281	6583953
2699179	6085630	4140968	4369608		3015738	3626411	2954298	7046446
3945288	4853833	3533299	3571257		1804901	5461060	8051905	5818514
1121894	5056945	5461570	3381867		5070117	2470801	6229238	8495433
5350212	3798122	8424298	1583947		3671039	4210269	3782377	8144272
5084335	4829359	2602488	2892993		2747119	3358714	2774054	3083348
348656	3555692	2268190	3764293		3329066	5921936	5118789	4123578
1142297	4468667	5992428	2522890		5385720	6424557	5230620	5595583
1371103	4599161	5573409	3461691		943062	5904523	2140014	4460343
4167838	6397065	2695560	3179323		3794296	5045729	2762366	4661126
4172529	4186523	3074084	6236581		2489102	5903624	2828824	11329538
4301658	5243222	3555969	11033028		3525027	4732162	3248093	4716412
492108	4998009	5299523	2729247		2677445	3385274	2314991	5010532
2950956	4444395	4878665	5751001		3342675	4227622	3662635	4992768
2959900	4793501	3730481	1430264		3632815	3284569	5221322	5162066
2096691	2742211	3506812	7477681		2240675	8103115	5312874	2986547
2100951	5415881	6886179	3544755		3797191	3725115	2678537	6807748
2734039	5333045	3004375	1412369		4419369	5581536	5777164	10366776
4203200	5501312	2780197	1177682		4996042	2401501	2351731	10906912
2950826	2596761	2884910	2879582		2960685	5054289	4808657	6794380
2202281	6309017	6361495	3255040		2601260	6040240	1261933	5376282
2922774	6239194	2431343	3152933		3566778	8477558	2817799	1879661
718901	4943814	3416959	4171766		5767695	4138417	5167108	7980189
6424987	3391847	3459722	6293639		2471138	3825416	5250948	6466500
4149174	3198756	3190033	2640344		3344916	5458322	4365304	3740845
2129144	4226672	6868458	3897402		3503241	5593647	2662193	2762478
2554095	4023662	3234875	4064080		2211901	5164353	3035892	6088260
2325686	3611441	4114504	4136195		2083425	3981011	5380501	4893254
1369226	6853374	3145645	2797839		1253808	4218396	4703434	2362077
4548351	368613	3230727	5284776		833259	4141581	3719682	6442401
4616546	4260874	4355715	4430918		239202	4288307	3060981	4513234
2144991	4072702	5417138	3765700		806204	12093963	6945594	424858
2391406	5997499	3603373	6441340		3692577	8969923	1388815	4932167
3757788	6458189	3260299	2963265		4463531	4342579	2785899	5228382
2263177	5405766	3446716	2530267		5065742	4091932	6800253	10403312
4149635	7912377	6234238	3385200		4527276	4569129	5529843	2509198
2048736	5060866	4301499	3650148		4819217	3654451	5462844	5500126
2200687	5344616	3285162	2939041		3268790	6566095	3116981	9336925
3006771	3740675	3519896	3706362		3138716	5170697	3676468	4990043
5014655	3928053	3606795	3513395		3155918	6163080	4528032	2590937
4692267	4836061	3549671	6768285		3925184	5794055	1528113	5347228
4868398	768459	3296949	3277870		7402194	3608110	3022138	4218390
3063831	6301799	5485744	3387982		3521934	6411985	2412914	11974526
4960026	3282803	6072785	5025747		3263294	6963165	4844301	12269067
2502235	3905613	2346902	3991075		2721866	2954349	1945494	9814727
4014677	3621672	4642999	1080876		789973	3302015	4195744	6932152
941949	6394807	1641246	4839749		8406824	6297095	3367987	8490154
4652785	3115818	4948123	4198384		1892100	7978317	2371916	8102398
2941619	5545475	4598207	3974973		5227146	5246396	2863284	7148126
2649379	3262276	7464665	3782666		6668870	8145815	2249422	7305489
3300447	2004557	3563469	4287725		4450592	4627491	280339	4267784
4073490	3597459	4537838	4092330		8212422	3295531	2295214	5987195
3384186	7063995	3329782	4588834		3340133	3914877	2178975	3578637
5631005	5911665	3187128	4805873		4021585	3618461	2311795	8411369
2640238	6437844	4123305	3811350		6699469	6586958	3708368	12016558
2770060	1940773	3741702	3227307		4440960	4670799	2192398	1425276
3736014	5187423	7709298	7730862		255438	3730473	2839741	3973020
2283990	4024692	4127744	3652876		3536204	4087271	3537159	4438596
1779550	3541510	2389751	3319449		3521055	4868171	4573715	12916847
2310737	3246030	3324157	3221446		3430193	4194801	2426486	4821185
4258091	6251055	4914326	6454806		4287702	6346514	2417919	4605615
2412705	6844423	3469231	6782740		3493150	4487763	6229219	6202475
2339407	3629200	2819886	4755583		4248273	6010563	4128188	5113891
1476474	7500107	2039681	7117274		6712198	3876103	4701936	7292427
1765093	5699133	3129547	4039220		10200270	3751521	4712632	7284221
1888156	3658195	3773127	3579156		2517198	5609846	3600406	7991207
2932737	5918246	3790601	4380953		3475631	7974978	3539411	4044297
1039244	2840893	3278710	3009255		4820407	5328952	4058234	7062823
770700	1776683	4081413	3058314		6046951	5620022	2684005	5136352
849911	7082180	4668332	4543350		925278	4082488	2499545	7992362
392088	2607747	2251788	4021558		3289337	7030509	4290736	6217922
445024	4422057	5732663	1320105		2365867	4601437	1525893	9239522
390305	5013819	2945145	4376280		2977099	4184570	5205860	4723168
418045	4894123	3154794	3722423		4496937	6145854	2711000	6348662
1217232	2651411	5571978	3424656		4418787	5071021	4351069	12406890
1963153	2570548	6783805	2078697		9714874	9171801	5117710	9193655
4519848	4593787	1145705	1198996		5795358	5085301	2508809	7781201
1601571	7098514	5199964	372485		3094764	6799471	5926271	6267859
3122601	1571747	3545270	7130945		3206463	4677266	3867772	5793853
5453215	3199351	3039170	3215313		7188249	9656710	3313966	3039122
1874885	5834305	4659856	5286582		5569342	6824056	2506392	6125792
4284887	7242173	3975491	12552087		4459680	4141421	4106065	7481688
3718748	4391357	687999	2682568		6931684	5497118	2603316	3875609
2057898	2830384	4091168	3166154		3330318	6488346	3539817	3937091
4497930	2686086	5329840	3731201		3753186	4462917	4502760	4378046
1439543	1572694	5423727	5582615		8883743	9607537	4499566	8737870
1715116	423815	3974063	7130178		4679063	3158803	2724551	6720513
1972028	3678699	5095494	3931232		5721074	3579703	3547386	4381939
2282167	3442639	4157825	6882107		3252635	6363041	2043454	7346987
1985827	5206113	4671406	4140732		5169553	3955522	5690398	3914497
2911681	3578638	4652229	2498228		6468798	6565038	5685820	4063567
809399	828849	4567352	3212352		3950064	3067413	5502649	7913977
1620327	5382979	3394422	3468158		2533387	3713335	6181022	5869789
2761976	453925	6034215	8164533		3567067	3498598	3259133	4706262
6048575	4563091	3679167	3302256		3521731	4560679	7777806	2239173
3040919	2016978	3372975	6478501		3617647	3903588	7671380	5632823
3050923	2983659	3030789	5258288		5061920	7200308	2867659	4121820
2187566	4658618	3411173	4369444		4450895	5264957	4355716	4903828
3161622	4564041	2571982	6426449		1217617	5588960	2265903	1345061
3422514	3967078	4987988	6065174		3438458	7792866	4796599	8704418
2815501	2931602	4662609	3179769		4567023	6781578	5546964	8229637
3906473	5276472	620046	4755169		3624821	5677346	2796907	7537176
3220100	3244043	2665281	9517916		3382385	8180616	2338788	2924068
1857339	3144043	4623711	8090390		3612774	4103952	3212960	6373515
1479059	1837888	2474710	6761519		3998155	3684005	2434261	7491394
1750787	3385427	7452823	5057563		6195812	7237924	3788045	6959527
4142726	6000814	7628121	8285983		5490199	3635351	4852151	10929441
2761301	4476819	3557667	2579881		3533030	8921616	2200501	2917772
3906275	3293112	3132403	3134679		6829219	5529096	4301339	6016184
2462972	5229520	6926918	3161692		5958275	10842819	3121977	5981825
2941312	654665	6803662	6667649		4290694	3610388	1860927	4222137
2993931	2256714	5131800	9174489		2967033	3657806	3828101	9282058
1875477	5417090	4368920	6526342		429219	6871590	2689975	2346454
2106396	3018000	2356235	6403771		2466021	4352634	4436434	6237351
4237215	3412840	4487010	8449462		4498924	5436981	2668150	3206322
2476340	2215035	4725253	892126		2758338	7705485	763681	1530098
4934387	4281235	5809690	7137507		836321	3147437	2506735	4343641
4410930	3537767	575829	8646438		3748984	3599667	483889	6180333
2427027	6695309	7055699	1015021		2927384	1595252	3553749	3004595
2735105	1935530	279535	3072751		8646057	4523479	5817221	3782793
2861026	1581675	7503833	538122		3344319	14945178	4363835	3548450
7896929	3633788	5683345	871093		4293293	5358988	4425445	4482213
2548584	2788806	3224492	3026678		3874734	5279729	2450608	7207904
1456549	2347203	3616195	5827990		1641143	6529445	2027976	5479756
2013405	4275792	4664913	3228124		3877286	4632684	2836130	4647666
1946870	3965536	7798571	6671913		2706632	3459154	1922533	4165245
2786344	453808	3164595	4926621		452734	3486826	2273531	4950592
2744056	1098093	5968014	8022414		6594549	7171604	4033464	2832869
4319991	1627790	4791985	5187883		4585727	3221866	9683981	7290311
316636	2867371	6828490	3578049		2114407	3331016	7010206	7380934
7180873	5537047	3057558	4428736		3030820	7905655	4185230	3664831
2072182	2872341	4436678	3155967		3855763	1119177	4160979	1302714
3643324	2029873	5647456	4638885		5531923	3616334	5174575	6069961
3334167	3346936	6465466	4311020		3488952	4062928	5507413	3618171
4188912	2604353	4649266	3021402		3269050	3124558	4731486	2942971
4483132	6280706	5211275	5670625		3452373	4620642	4872538	7646125
2631693	4403381	2014534	7885670		6591138	3564499	7477192	7945831
1733590	2886952	7565665	4881279		2222354	7071760	3992490	6700121
4049526	2586635	5490655	7214267		3592425	2710855	5033874	4242841
4733407	3687394	6905723	3914537		2241995	6331467	10018163	331237
2293357	5133514	2964405	3632814		2700854	3832251	5868364	5494316
6257192	4236407	3447782	7272718		2936235	8002025	4246036	4885022
6253363	3708340	3580477	5264361		4032761	2910340	5868915	5551987
5053866	2500096	3807091	4152115		2152388	3291548	7350625	7155896
9047372	4372903	3149951	7326336		2452000	4773758	6047869	5206369
3439371	4534191	2942714	3918946		3935839	3848963	3705188	3530245
5351522	5188852	3094344	3910145		2826450	2932437	4241008	3944749
6397102	2772595	3354643	4568088		2944230	2798771	3872534	6972169
2827695	5362480	2450728	6272706		3257287	764949	3706087	4149033
4518816	2837812	2212237	4347603		2743836	4426566	6379702	4051658
3302269	3508806	1197896	2341843		2698618	6312333	5583289	4458212
4598197	5015601	7251869	757604		5354584	3690356	12451537	3934345
5771354	5964320	754868	5078939		5135016	8147971	8940490	9062993
4308574	4399005	4668817	3540703		3865462	3043761	6314085	6453875
4413921	2784089	6566860	3504927		2324257	7724749	8405761	3334613
6659027	5095696	4581053	1974725		6583002	6930485	4355001	6124947
3442411	7552275	2702297	7558637		3581634	3557352	6254217	6659982
8056853	6903845	4410698	3219280		1936634	4097717	7377171	4533443
3427658	4597995	4937938	2421139		1311611	2209807	4318068	3123052
8601289	539606	3286360	4323773		3522581	1879048	6708618	5585925
4320732	2199738	456702	3583975		4734583	4177720	5050371	6086248
4273388	5555151	4923039	1929596		3188178	2030987	3952436	7519654
4225982	4422601	3372005	8198707		5148560	4598230	5021105	7059556
3482805	4449471	6026459	5692370		1645034	3272498	4672559	7740867
8125590	5858505	4830649	3590124		3053940	2752414	4251727	2504893
4112950	3620472	2890987	3752337		2600409	2924589	5327126	4393298
5283143	4578153	3275693	3983967		3188929	5492877	3044309	5647186
4503188	4762736	2121485	2469304		6401567	2992569	6262036	6148741
7405311	3542267	2393252	3317952		2441758	7263126	5320067	5831522
8233035	2554958	3900802	6827087		3233369	3597375	4114609	3479175
6105348	3820793	1312039	3194539		4169831	3932773	4366821	4437708
9635643	2702392	674435	4023496		1928685	3539429	5040247	7354616
8957860	4435191	5028521	2678928		3318983	3540556	5246292	8347415
6263670	3688047	5878812	3519189		4935660	6168612	8673499	6763094
7597278	6064828	4775290	6730190		2405925	3438485	5511630	3345372
5497872	3150645	2562487	3958643		2487629	503972	5630740	7194612
4885769	7391291	1922436	5334567		3128462	3613075	7212456	4855451
4506754	4301991	2658285	5050954		3933387	3658326	6680606	3394581
4285963	3747737	5226475	5205200		7244230	6471022	471291	6311258
8477202	4618713	5001999	5681949		8494187	7412420	424868	5763971
2970710	4378287	6159607	2989819		3235915	6222855	4935567	7611098
3755760	6150944	5596984	4703742		1875915	5670164	7120513	7211402
2551204	5601348	6871252	3965963		5303722	4259978	10315969	2636416
6756920	3600621	2631325	8888115		4706933	3887481	6239114	3531583
5685668	3210200	2880127	3815383		2064811	4060289	11977430	5202028
4702746	7462828	4425447	486491		1491294	1738140	6507417	6054350
3070013	6144899	4468884	3151860		2799472	5709746	7085484	5478705
5322830	6198104	2319381	2877264		2558139	6076248	7587132	3856711
2925862	6122841	2112147	3210562		2366658	5995424	2937138	12113658
3897002	3126946	1937914	5701005		4741205	2570627	3692759	987523
357719	3640408	6059207	2254714		2286929	5640046	3807888	4176776
4756330	3357590	5164603	6531467		1437207	2708753	8826863	3290263
5904692	4560190	2544878	2899855		2710396	3594265	2699659	3040725
3483009	2581028	3543443	5304340		2390067	6809753	5893070	964383
4509359	4187062	4553583	2842369		2896652	1761269	7854586	4156534
4195033	3508769	3282534	3054693		3269918	9934782	711695	7605984
3520610	3877375	2269025	6774506		4402319	3556073	2836434	6722520
3076295	10007069	7087431	1252202		4429783	6455764	7247352	5571690
12503281	3614088	6426111	3413508		6043509	3954105	3697505	2996341
3574400	4861787	2012721	4530926		4512013	3304908	3735981	4510854
3547663	3621354	3101818	2123264		2897761	6179517	4508755	5285201
3823061	4960237	3057079	7092658		5455424	3752218	4697624	8174248
3977807	6272073	2858898	1929428		1884089	3074856	2617704	4153775
3328671	3977589	6208620	2604292		5452025	3643418	4247086	4268635
7477766	2951463	3439222	1040030		1504020	4071060	5739991	10864787
5207054	3980087	1123591	6526198		8213382	3492068	3666138	5963383
4184746	3134488	2012396	2511959		3910664	725561	4961202	5267736
11021138	3735863	2747879	4276400		4803153	4123869	7180861	6374506
3684768	6446223	4206560	3282833		2388158	7491594	4777312	4243849
3813287	4071158	2785815	2592795		2317398	4165344	4800027	3221545
3181304	5957133	1832490	3245548		2350971	4270226	6555097	3931781
4501869	4695488	1363829	2354984		7033014	5840676	7626519	4482696
7219006	4915129	1147087	5760743		2574537	6972157	6450752	3210692
4001310	3788344	1054015	2786857		2624638	3068676	10680654	7064065
4295220	5486834	7785118	3509161		2252564	3146085	6857798	5815284
4192329	2804569	4403347	2245804		1927722	3637306	3327703	5953231
7303507	5653769	2556528	3029865		5325727	7419366	5785003	3853578
9171937	3768569	3807252	3132853		8252554	3019929	3468701	1876495
4183401	2552815	721044	3763298		3003996	4477755	3747712	6912760
3929851	3547140	10442416	2726854		3338623	3791636	7109643	5725696
3860027	8253216	3034463	5471662		5398691	3038127	9171682	5463553
4178110	1872420	7701612	497077		4281400	5929922	14701065	5132193
4154221	4818288	1985604	3234133		5027579	3501892	6636855	3349950
3604383	5534876	3268050	7174777		1280916	4176258	4664624	5016573
5096455	6134690	1695901	2935203		5407560	6242629	1701203	10115585
5650230	11718541	7172659	2750012		4287969	3046713	2904601	5302377
3156859	6333086	5781393	2507197		4490067	3912029	7916527	7419897
6155339	3399517	4874070	3868430		3428375	2951711	5606941	3186126
3752966	2193731	3152831	3074217		2429280	3510754	8414839	9022551
3911949	2966064	3882321	3641531		3091797	4162536	5562945	5590760
5191460	6554062	6350970	3426508		2332618	2848403	8549707	11468286
4216926	6783704	3109833	3341304		328672	7193922	10767036	3991830
3223150	5482582	3918399	6210742		2223682	323398	2590354	4345310
12428096	3146973	5899684	3371032		2944803	3002739	4804315	7464981
3248495	3860154	10160917	5117554		5200822	4749330	2502104	4793793
8189370	4245628	3119356	3013227		3064866	10738120	6119817	3856692
3079589	3267178	10693793	2418674		3618488	4755082	4147362	2255776
4104415	3675147	3594261	3398557		5929444	4566968	2516815	8176723
7483738	6949725	3373933	3069357		2984290	3635407	5741783	5826283
3079460	5803717	5146508	2493214		5753344	5593234	9779128	4525519
6234031	6800441	3293823	3864994		5096983	6642355	4991355	1475385
3736421	7822081	7411809	2774183		6142500	4810456	4437267	6556782
8121193	6944670	4682163	4133753		2277994	4781874	7361143	2764381
8006890	5707371	5584180	3491071		3636396	5199181	6668534	7422307
6010286	6234986	3296047	3298789		2879691	5430640	3706998	3955861
5438232	6553930	6336957	6679202		4032489	6289681	6766904	2344365
6539877	5371376	2530954	5755395		3352048	8552004	8249681	3850662
8403170	4265403	6470263	3568262		2443258	6225949	8208581	5608874
4541585	3386795	3645090	2862388		977927	4400018	1601902	5382154
8799097	3746440	4633016	1778685		3620319	5161564	5555919	4306881
4962751	5384867	7128880	5592481		6732680	6498488	7461064	3084676
3590574	3954141	1054366	6736313		2064855	8485393	4333968	5938834
3853626	6309484	4001154	5391538		2256147	7679779	4190513	5592536
2998943	2721801	6065037	6446595		1205672	5358346	4856306	4346297
5549377	3647989	6501969	3527536		3383676	5444699	6498196	4929544
5551384	6897670	7913949	650650		4088811	6667505	7122637	6315666
6524486	5881658	3141717	3428322		2414806	3335941	1657969	4836682
4683494	7284019	3509894	2820951		2690410	11465043	4160888	4025047
3943658	4695991	3703336	3852764		4779551	6347290	4117810	8788904
8720391	3818193	2400932	5358605		5217505	6342821	12512887	4134618
5814626	2453406	2570132	4708862		4658390	6488101	2967373	4347130
3821732	3567297	4713694	5806691		1936833	5634395	3677841	3705805
4686193	3179055	1210467	4134359		3212188	5346860	785332	1037363
6861734	2692460	8807435	3493408		3475487	5350735	5145096	4618908
3141136	3345574	3845383	4200322		3250010	4110556	3409168	4720618
2648448	5224147	2734448	3529872		3158782	10609989	2291282	3512397
4558257	4808754	6743123	6724306		5522356	6555172	564018	5408789
2489619	4035534	3509090	3077878		2138340	6587729	367904	3898923
2403246	5577454	5075413	3054025		2705281	4803617	9523502	6617066
2870674	5547977	3469182	13700366		4097863	5591840	5878048	949760
5485578	3741823	4185121	5625459		2076646	3750338	2912152	8074311
2831592	4221386	3631044	3114325		5306458	5834523	4809511	5289248
3760565	2532630	1228199	928995		5034679	7651943	5542890	4781208
8230518	7289110	2342329	3537915		3947932	5415303	3368702	7064674
4733909	4954299	2813479	4295220		7094300	4474662	6249990	3994661
3371083	5385121	2027713	5109027		4852950	3416086	5539181	3766740
4319590	3482663	2684734	5235962		4494820	5943287	3756224	211583
4418813	5489045	4175227	3841163		3748411	4615661	8636649	6177667
2728370	6537155	6520687	4729187		1341597	6480564	5368852	5939432
8249178	6476369	3588207	6189341		2563707	6403585	5668050	7626011
6738194	4450881	3224951	4654536		2631502	3967897	2577750	3206982
4257988	3128849	2922967	5293462		2655153	3044473	6300696	5296779
1552026	4415038	2029227	6177907		2272936	10927790	4058051	3526967
1447922	8248982	6087156	5469180		4397969	4323796	3409742	11594003
5516309	2706987	1115661	2958434		3141960	3147560	3472681	2932623
6095556	3190001	6166643	2957474		4866589	6119924	5976999	2032593
6415230	3392195	2739676	10736247		2601537	671499	3620247	2158932
4128456	2651985	7366577	5915442		3872935	3075397	2847608	3528201
3927623	6663075	2708607	3917341		4926388	6128357	7607560	331359
1449210	3615318	2973138	2869956		3213660	2791271	7288607	653208
2695413	3654074	2500699	5874932		4475059	3191762	1931332	6854185
2879773	3428760	8043958	5165270		2240055	483332	7823785	3829008
10002473	6689884	5716096	3808473		4037754	4232124	3183287	4115355
3916294	2982561	3985963	6943973		4057720	1884958	6111309	5910583
3976065	2909775	7742803	4676823		3181103	3807906	2749158	573954
7848035	9646012	6650437	1820874		2910937	3718962	6008129	3266191
5272870	5812066	4355964	909679		3395898	3572735	3226339	6129278
7286692	6213186	5424508	4853178		1906251	4975691	2564695	4160162
4120092	3033211	4766014	1627741		2443005	6028818	3420100	4276506
3340041	3651720	4468395	7007475		4794582	4623265	3337123	3949695
3029710	5846690	3321792	3577450		5221152	3234445	2834455	6321848
3588831	4033837	4649730	7013973		2243192	6359974	2924879	4307911
5814893	2480645	2823752	4584161		4618328	7085955	7550371	2377116
3211909	3535114	3653983	3897591		4179795	3209585	3444484	2624817
6073876	5156818	5257570	5793782		2002383	5955913	6829871	2339142
6186096	2709662	7293452	3488136		4390331	4633825	3557353	6828652
3208887	6287013	10186773	3857991		3599537	3666983	3106820	4307856
4628022	3281559	4119950	483562		4502348	5739217	4966524	7211733
8258217	6455361	4686027	5642772		1947636	5812874	2208589	9186376
7760220	2320755	1260531	9791942		2776632	4409638	8476566	5627013
10922274	3171850	3315561	4259994		3966009	7026426	5214024	3913219
2826411	4584890	2906636	5649738		2043605	7179108	3329814	3741908
2971559	6230775	6498244	5904125		2465069	2976951	4544486	5873510
1807047	4362796	2764912	4842909		2099399	3419204	5026464	3647631
3144703	4402795	3059309	6780910		4117630	4686234	2863834	3849515
3501405	4157866	3326634	4785427		3437614	3758495	4851726	2676349
2813769	2762242	2787997	2668179		3883930	6131363	3502979	3529637
7597614	4022526	4315065	5026786		1072881	4551037	6658571	3389391
3961462	2414797	307023	7156251		3270291	4019112	1735780	8170443
2873137	3575992	3547177	2482424		2669892	4245789	3743479	3133365
2027817	1244847	833225	4912970		2578266	3491873	5933029	3129696
2397534	2033137	2482784	2807072		3174388	7415896	7782716	3124712
5089157	4024070	2561807	8424182		2927009	1632372	5906778	4580067
4085013	3823740	5943619	6320199		2071862	4200284	8991023	8304947
3436400	4680854	3274134	2434795		3770004	4201329	4003462	4195548
9526864	3609661	5285186	2387247		2259253	1460294	7717972	2756406
4365509	6556215	2927458	2581568		3134692	3600584	4550152	2906537
7831454	2814185	5026677	4741523		5381417	6874992	15488637	1336276
7121471	2712762	2240372	2343817		3497036	6625331	13382528	2809484
8687621	4051162	4130163	4609469		4033439	4791799	6314314	4422900
3906513	3740326	5645958	5926995		2204346	5069596	1156667	4208044
3564975	3041072	2396661	7631550		4009195	4375158	5592616	2997742
3800317	4798850	1642425	2648625		3604932	5566624	5092957	1696965
3824816	3182550	2432312	2679746		1940962	4228399	6911544	4049356
5618254	2600569	5468055	3986873		2418003	3015708	3919461	3554325
5712478	6516359	3551482	4518402		2452135	1623833	2226309	3758169
3791243	2645401	4885638	2654290		5181774	5086089	4128471	7263677
3274132	1099115	4649912	4008183		2887979	5248960	4510787	8969176
4759185	3586686	5271300	3742336		1698802	7681359	2561355	4690654
3416170	3167017	3018339	3918351		5169703	4468184	6389444	2716437
9809645	5189821	6352841	630785		2361935	5862086	6086716	3768399
3134737	4775954	6399968	2990851		2638486	4693837	6550250	500082
3078996	4381889	3704699	3358379		1982489	4001874	3961637	9195458
6479690	2913776	8614406	4517628		4063097	4076807	7284284	2055287
1372684	3666898	2777659	3981866		4968462	3674341	753603	6129127
3218792	6704394	3734098	3935114		4568135	2039202	2096673	4341627
1712359	4459782	1637476	4779703		4156825	3170716	7109728	5431705
3694791	3120770	2963962	2036962		2925559	3919724	8155579	5782798
5255145	5214479	2837643	3211343		2110121	5348432	4207548	7163464
6343650	4466266	4854948	2339320		2607506	5312491	4895661	2820991
4320708	4361167	2350836	3059973		2301522	2482235	7770791	2664261
4583517	3452239	5470726	3920561		2414489	7927136	4193293	2478890
7341250	269820	3956584	6101191		4789007	1119220	754745	3926989
3215594	3234622	1918793	4092195		4268502	2898882	4920195	6313763
4876494	8172936	2542544	3791534		2205815	2934394	4968906	5889890
7605484	5046562	4745802	4533488		2990515	3449715	2673742	1035400
2668225	4975989	2520699	4658841		2530942	3585796	4607004	6820608
2636738	7356852	4526335	6253296		1808053	5482833	3869491	3834728
7896703	6903229	2915827	3721015		1312977	4125833	5511213	7089372
2935517	2897104	5267349	3360412		3677420	9670122	2712644	4337007
2126330	7506414	3856419	3302786		5398130	4717177	5196364	3509826
2760480	5795558	4855074	4059430		6198126	1307849	4330219	6471060
4579681	3880206	2763556	7636808		3210888	5247634	3589629	7930278
2815484	3791447	1692822	5651494		2582992	4302588	4788850	6247032
4527571	7183421	1971392	4804130		551391	3281713	1730624	3643454
3162312	3283462	3032345	4171483		2008563	4558938	4973551	1618608
5850134	1772049	6378383	1370769		2374491	9774511	5010026	6549738
4580852	3553677	7854901	4931406		2539314	2875565	2121336	7337978
650097	2557697	7026459	1295633		2825652	3115960	5938941	2072949
8986080	1917578	2791933	4479015		2836074	6451893	4325375	4093716
5675743	2528464	4921553	2980959		2582683	6378477	2320319	5475726
5036929	2703436	515259	2898007		2815528	4409703	4430178	3017131
3957299	5037572	2417822	2822584		5350483	5917831	3646478	803000
6736162	3874672	2595472	647518		1898358	2896876	6251979	3170600
11009040	3736100	864361	3117455		2105362	3087404	6303585	4841670
6715563	3307017	3761845	2407056		2542645	2683286	3087523	5497693
7649223	3348196	5687469	3682377		2215122	3163403	2201509	1629732
3778623	3323542	4326208	3122595		982013	3607481	2825682	2394082
2595943	5778817	2383986	4732117		1414614	2935152	5160195	2166906
3677547	3131049	2030999	5028235		1617340	5716823	4714485	5536633
5396888	5237798	5199406	2578559		4502535	4178738	4361931	4153809
5317821	3776268	4870340	2824553		9191262	3951430	5818166	3065474
8367989	3860959	3311212	6253118		1685797	4218429	2060133	5284203
3777619	9543149	2631859	2846490		3143417	8091156	3387714	4505854
6722479	5571110	4485494	4259088		3088808	5148780	2994902	1888328
2414924	5642447	3212924	3906157		6114171	2837124	2445439	2738549
5217069	2503373	7067532	2436663		10057544	2197896	4749718	3728078
2702706	2756154	3034820	2552112		3907372	6315002	3238104	4452049
1060292	2711484	4240878	2852704		6127481	5087902	2194322	4646460
3356941	6905764	1453586	5172039		7383431	3360835	2027540	2001816
3661007	2537065	2475220	2706390		1367420	2766848	1871984	3866425
5984809	4226908	3777310	4533267		5349408	693758	5827799	3157202
4701892	3860105	5467270	3440375		5405346	5702546	8138665	2314384
6443270	4135944	2675962	2900689		1794526	4257750	3575790	1953399
443272	3235622	2683593	2647473		2399137	4184055	6618883	3685036
2988095	6211179	4101987	3094831		4037360	4344888	1035819	4054998
3803782	4315878	4288402	4250915		5851370	4429187	2612959	4476357
1907068	4914430	2691255	4319022		4404135	3876568	2647131	2771838
1598815	5491118	4236684	3940434		3443740	1517205	4719841	3595900
9493162	4485251	5183387	4138294		6562587	4863647	2926798	3173856
2814771	3014315	3737468	3945913		3288663	4893732	2826309	973834
5375258	6063447	1602558	3260833		5325744	3540275	3579775	3124080
7210905	3873237	3034873	3382912		1710997	10234119	4736160	2909362
2541928	7005010	4050605	1189301		4402473	4336133	4465914	4594957
3711706	3629529	2711565	2314470		3238568	2371278	4725534	5619413
4643136	2659739	6681545	1995875		4328890	3429507	5959892	5545767
4642029	8012838	4480028	320091		1786072	2550773	2417421	5355465
2693724	5098285	7128219	7290027		1187218	2454276	3371821	3944897
7051282	2632340	3334846	8142291		2788338	5329080	4219882	1357939
2842936	4496645	3358031	3481977		3152852	2995811	6224754	2393030
6740050	5178558	6698062	4744964		2132675	5261999	5622423	3136849
3708021	7973531	3288705	4476736		1496014	5300781	5754807	2959584
7250421	4306327	2867085	5052105		6455829	5486558	5125228	2957777
3244822	2887374	2279484	5833137		2753450	1986663	4189932	3706318
5887173	4280255	4677367	2025948		6426062	3320110	4544565	5724954
9149027	4397026	4854042	7287658		4412263	7251060	5499410	3317506
2987542	3039143	7856923	3558532		2185999	4656499	4222063	3077886
3654716	2696688	2850519	866390		3911105	5519498	5342814	2576487
11216322	3083359	5405000	4302453		5397439	6835867	2943007	2309462
3154826	1006807	4737420	3127044		1853286	2207520	3830293	2808651
7419356	2885014	2995069	6989507		4028214	3818224	2025188	2860346
2976584	3750720	2699783	5008865		4200644	6448371	5256531	2501787
8568550	5567718	2795727	3222348		14262534	4330453	1028877	2929293
5750418	1640719	2468266	5044187		7591438	6932408	2546471	2748959
6479479	3606586	5146908	1501008		3829846	7043068	1418716	3452371
4627127	5986985	1538840	422774		5902728	4685643	2998460	3259517
3954007	1379975	3645512	5064048		2560146	3238780	7400636	2733176
8897091	1282168	2672221	3736717		2449600	7779971	5181628	3960513
2986156	3171490	3098074	3445808		5772945	5702718	4373481	3052049
7612214	3616957	2541289	7629750		3736175	3703772	4982913	3684987
4891737	2957423	1535544	1540604		4386063	2526636	207017	2873265
3820411	5096086	4064105	5289109		4800892	2310808	5583762	5735764
6948300	7320096	2180003	4004262		539141	4784926	2900155	3384714
6664519	1932145	2906431	7492920		2532335	5424285	2244549	2845711
3407837	4353102	1889208	4854124		344219	8059303	830001	3987207
4819305	2738730	6133229	6207469		3837706	4100279	2199943	3101429
3949522	3048271	2779027	2064474		3526293	3561350	2847876	2452656
2788987	1139992	3148584	4552559		737579	1628040	2937598	2304081
2809379	6665707	5622920	4062734		4070112	7270134	3277652	2946061
3259898	2276348	4909177	5825468		7868662	9722421	4383660	3129160
3292354	5508100	8509235	7441797		1466919	4531554	2330097	2731180
4654789	1976430	4511735	4868347		4999327	6180569	4646324	5744412
4957487	3591518	3635722	5706222		6755411	5248604	2815645	4708054
4233218	2819720	670073	3119547		3330355	4890729	2842583	4037609
7819548	2864639	2596391	2774370		6840054	4380130	3011042	2461267
3877163	4895044	4739945	7004228		4656410	7025164	3651915	3233603
3678104	2992338	1491416	3268781		3668196	4172477	2095165	2457876
2936909	5372293	3970703	3276994		6469772	3977486	4952711	9419633
5963562	666730	2573314	6298474		8627346	7546121	5113100	891876
4033343	2356366	2140546	3761023		2311076	5258973	6118076	4650439
3966613	3895070	3007776	8334733		2616879	14169881	2875416	7681297
4023843	4089282	4511762	7100447		4134674	4825620	1568984	3978635
3158307	4654658	2640871	3941455		3785425	7102558	1945749	2268592
2871334	4790774	4427052	3566076		3449488	4337235	1671699	2260467
6578554	6517724	3085198	3830180		3937876	5807728	3032984	1122282
3903434	4351215	2155976	5164733		4528205	3171673	3473434	2019334
5575053	3639481	2899358	3480626		3341972	5139756	5743111	2325360
3538883	3554275	5311867	3612105		3858367	1809681	2522395	2394017
2292930	3314389	5171501	599274		7899756	6787445	1542708	10201206
3551285	908019	3283735	7486148		3461976	5211968	3931663	2448482
7081016	3569479	2587596	8060802		5971785	7234661	3361459	1509689
4803372	6367985	4315979	5292730		3443117	3356097	3808122	4003939
5942688	2764344	4312481	4206697		3291527	5880454	1705066	4520758
6869659	6034697	2633595	3275628		3253853	6082146	1145835	4265296
3030827	2352560	2532793	7542678		4243028	5507692	1232320	5151955
2992528	4465528	3230435	3618333		4490492	5761097	3505664	5283138
3792696	3479373	2762249	3168762		2057847	3670511	4495665	5105748
4155152	3708245	2801647	4414968		3427118	7456921	2687187	5332919
3475363	6362702	2218592	6189134		2511920	5212657	4164132	2099779
2965056	4986992	2200360	3985177		3988804	7657857	3455765	2864745
6068458	2850706	2436373	3399564		5890110	6904627	2691493	1852683
5180486	4032590	2845060	5660314		1759773	6053266	2873311	2473353
3982988	3827515	3367217	7198508		3833255	2905478	6097010	3610734
2293795	3473669	3655925	5034686		5227915	4875638	4583887	3167876
3337112	4484445	3852888	5012178		6230244	7140433	1677146	2368299
5691859	5382327	2814824	3870990		2773634	4528823	4493285	3232913
5508523	3989656	4393247	6750107		4024896	5880632	2769541	3108964
11301042	6152940	2922520	2392097		1952986	2819219	5795784	2855996
8845426	6600265	1605002	3588535		4533067	4793588	4972556	484425
4528906	3367753	2472628	2498782		3436734	1040666	3388046	4661388
2351571	5611651	3952867	803397		5639917	3362301	2563655	4384187
5617204	845586	4260482	2700153		7301277	2042099	3427469	2403894
4003744	2140865	2557309	2685592		6544700	3134813	5126423	4320040
3389617	2727962	2368601	3089026		4894736	337721	1585616	1159999
5790931	8518350	4300987	3310277		6462761	4886236	2989755	4822067
3656643	7103382	4953346	2283649		2898719	2083725	2482343	5102041
4133256	6289401	1735361	1544154		5057379	5237345	3752319	3805625
1716786	2891509	2277981	5355082		5759988	5822615	4149338	4321863
3663822	6769752	2346904	3607498		6320855	4927955	6294944	5118514
6994001	3633163	2086038	3535620		3929342	1009135	3632197	4201439
3539817	3791958	1970812	2922177		3599760	5858686	5119976	4563362
7093707	6790314	4704396	2543791		6937427	6048738	5494592	5763310
3860187	5545745	4410706	3467679		4269068	4327001	5878109	2716067
7415826	3124000	2323279	3505331		2871253	5924590	2268041	7795148
6799164	4672916	1699235	2967660		1351492	4039478	2378699	3892838
3259152	3411221	6890677	2902825		5345940	2329664	3086484	2964660
3509187	1322920	2419770	1167314		6676356	5033305	5848157	2486152
347574	6020332	3888476	3320426		4308706	5080893	6021541	5425781
4122913	4999761	2922199	2937319		2203700	6586817	4215745	2137107
7458139	4302378	3396892	6606190		5282144	2684519	2195938	3071011
3163932	2962636	4157874	2231148		2971924	5728028	2666308	2642079
3108289	1379625	1209603	2967867		2864281	5547233	3256359	645554
3332628	3489534	3392618	2596312		7402020	3845559	4537637	4611503
4968544	4012688	5196423	4030201		4731714	3555244	2653120	5540501
1991794	5513328	1548509	3545680		2377669	5937163	5171315	2383127
3975128	4924043	3820144	2148706		3587004	6236487	2253261	3097831
1692121	7088141	1098958	4014623		3131307	5428220	2043231	2409725
4335618	2693861	5923611	4999208		5606204	6791867	3937994	2881908
2781979	6857431	5979257	2585311		3743116	507743	3895080	2440120
7932829	3663090	2348059	2929604		781799	8150906	4681429	2078279
5284062	2887857	1840756	2978327		3389895	3019718	4154808	3147461
4448296	308981	2017820	2706024		6969409	5755188	5198593	3002687
6103913	7235695	2690216	2276630		5047724	3517560	2114925	3191139
3425886	10867172	2247278	3347908		6484919	7118520	5908143	1982381
3833535	3144958	3916501	5129501		7097228	9780634	3024162	1946351
2962217	4880059	450952	2905101		6275612	9717214	2086197	2857470
5299534	1474077	3551020	4423868		7090493	3592510	4631606	1685539
6512130	6531323	2832595	4497257		2556050	6806549	4859191	3899960
3178129	2353109	7028224	2423447		7344429	6999421	5771511	3712155
5522756	6067911	4141655	2718901		3965404	2851272	3072049	4490031
9040327	3307231	3724679	2676637		3560219	4574646	3458796	2876409
3419644	4152432	4891374	2343303		5000601	6329345	2706130	7642223
2633833	4192636	2456846	2691441		3599263	4384262	2964014	2251744
4959565	5654422	2502667	4131696		1393648	3759256	4484571	3301709
2977231	7769452	489407	1979297		4859366	2822451	11270825	4083385
3359234	7509493	5106237	3092419		3512676	7498844	3287885	1849730
3835497	2727797	4987902	3034283		2874234	8189762	4832587	1588981
3898045	3825248	4862731	2872896		7694608	2904286	3751696	2444962
4392739	3067562	2389315	2483322		4875379	3793982	3961235	2978630
6980010	6010431	1369788	3998742		1611308	4780346	2043837	1988430
3029055	5039749	4787127	4486092		3424179	5241858	6024368	2784350
3669703	6982274	4688637	4967103		5445184	7328107	5503379	4519697
6876215	5144341	5160996	2941175		4326373	3029999	2595428	3392168
4499468	3081436	2382966	2657404		5066740	3025300	3041283	4885158
3230217	6958571	2013682	4003725		3256855	3713646	3951811	2514661
3714447	3279438	4255929	3166718		4304332	3096713	2432573	3728049
2994693	2780400	3846664	3009754		3181858	960771	4842146	3602467
6479110	2791041	3866802	2255896		4495200	6202496	3278162	3126284
3978777	3491736	2170285	2644272		2486588	5503582	4469723	2643706
3713647	3235155	5221396	1296168		2496474	6746207	531629	3250618
5768902	7438529	6627715	4129113		6129296	5116776	2611780	4892219
4770099	5470211	2485967	7338181		3508913	3019331	4640468	7040709
3347046	7401728	2640186	3872465		9894010	3617264	5931565	3942012
4783170	3194234	2046215	1638162		4753491	6291982	1674845	4764273
4572119	6591872	1975164	3075251		7686257	5091512	5759329	4908100
5331838	4512907	2262829	3374239		4132136	6191394	3355555	2561050
8033778	2443647	2710038	2697588		5510941	5026022	5027909	494039
3173386	5671293	4755661	1745137		1756774	1811061	4278499	3507299
3662640	2959051	3304107	3147380		5507470	5683794	3361126	4472774
3860660	4314585	3464327	4558180		4539966	5871636	1263733	2678448
4991223	3296048	2293676	5007017		3838841	3756123	6419118	5606943
3292962	3611941	3814781	2785168		6657543	6601394	2543820	11069791
6005156	3172480	3649824	771783		2551442	3700389	6395265	2260578
3747584	4620172	4785502	3406371		3183821	5714832	5320848	2208585
4756371	3492879	6456685	4352183		7640504	5293170	4070349	539497
3412755	4192429	3091602	907067		5088869	6221690	2528256	5939236
3966823	5659201	2451627	3344863		3311278	6415701	4809015	4985763
2835508	3463490	4655655	2291934		7312489	7738513	2652700	3335606
3500027	7857431	2887248	3325903		1164335	3927556	498698	4955923
5286502	4735921	4450222	3251020		4183355	3191087	8081721	1461031
4039595	2153532	2391711	7656615		3741109	4220364	2879871	3438538
5362794	3245235	2138470	2604226		5593539	6445257	4943380	3330307
2577282	3282084	6581400	4080130		280165	6960731	3803242	1771850
2577665	3621159	1948869	2961323		3308028	3370681	2046181	943753
2890310	4868645	3894505	2417514		5145331	6381987	4217898	5473347
4789171	4335103	3082759	2513501		5406416	8745561	4065704	2201115
4173378	4479031	3572920	3924592		4730190	4237923	2186241	2603303
3164606	4681076	3527678	4156929		4849756	3010610	3605855	3789216
8118948	4550037	2051773	2098273		8357010	13092406	6311451	5477201
3145173	2046060	4326896	5109913		690871	7689029	4433380	10000484
2016773	3659207	3436392	2984808		7197125	5208666	4976987	4086093
412715	2156003	6595088	3300060		4222701	11766862	5512649	2485336
410431	3797644	2019044	5503983		6529503	6762372	4294070	2355180
7532815	4899507	5887519	2198193		5711488	5673337	960231	276385
3419743	2138547	3591395	3195515		7994041	9987250	3571328	3780389
894175	3278447	2095751	5391894		6826024	6149358	1545079	6026924
4223909	5154024	5723003	5850940		3162837	9633851	4083086	5807095
4299221	3323512	2315382	2495246		6575915	7318381	4764896	4806461
3366645	1321436	4732751	5358823		9937738	4874420	3763835	2598640
1574205	3907042	3303308	5360093		3446416	4262908	3126976	7310938
2238628	5354473	2176437	3960432		2624182	4696444	1384203	3032422
1049194	3591625	516285	4668566		6491437	5102656	7412600	2157455
3495579	4195824	8705107	2637199		3146052	1933260	2810523	2746037
4335380	6618569	1677714	3047090		4511608	10526800	2352982	3354808
2416310	2284733	3765421	2939186		7224604	4376868	4227782	8528515
3521978	3978152	3579622	3532822		7989365	4796351	4403894	2205231
2390505	6187230	4673605	2900094		3666012	5615138	6499304	4624537
4332208	1955123	2050096	2860701		4635023	5331778	3722647	5314728
4264381	3409835	2562295	4202729		7036465	11644048	2972047	562892
7912778	3149852	5820717	5432724		2726907	5154052	3186273	3916993
1505074	1917099	5413000	4092899		3184844	6190654	2308132	2904247
6334555	6583683	2525590	672170		3482167	8529010	3026268	1870190
2525818	2333282	3550321	2009475		3870675	2289229	3384379	2350244
2312449	3842609	2158774	1954094		7594043	4848366	4190884	1893524
5854520	5564560	3615098	4476986		3956839	18059016	5123341	5276462
3827384	3759557	3525046	826632		5392330	8322767	3353731	4160838
3126529	2226950	2079148	4960121		3826537	7711211	3016349	5645423
4295986	3275075	3040665	2422406		3784950	5697443	2471526	4917681
3481999	6440458	2861058	2411431		3175522	1494330	3181206	2241463
5536769	4015279	3127626	1487450		5851874	707663	1797954	3148903
5642212	3365903	3338936	4271065		7542928	10998609	2664769	4465615
4317718	5722187	2058000	5737105		6538924	5485946	3005957	4759291
2529532	4605075	2405616	3569393		3443161	5228820	6570273	6030709
2127835	2468841	4818328	5094870		7620722	1755380	4018208	2155246
3360273	2499016	5828537	1553609		7626712	5335538	5955522	2194060
3275263	2922832	2661674	1839138		2470900	3983928	2957955	1270467
1609101	5124638	7380477	2781893		3780984	2420828	2148799	3545826
3373029	3095218	3421332	2810447		12609908	6866420	3168884	2213165
3515641	3835852	3501159	1889307		4357495	3532053	3769704	2643993
5216352	3202752	2492968	2435525		4467248	5761127	2981861	2872605
3835991	3071822	2480421	2316800		4495890	4496729	3367338	3104853
797416	4155141	2150345	3494074		11254392	3185072	3894565	1145998
3829707	3045035	4823607	4415723		3926067	8617744	3357899	6495281
4808280	2918197	954767	2007471		3695826	1391669	1880943	3753911
3869517	4116117	2389864	5429375		5360165	10699675	5780677	5011782
2756070	4749209	810899	1726695		3721771	9876717	2793338	3371209
4163835	4101732	989050	2211637		7487825	5111968	2962872	4738021
5666660	7066181	1957080	1661314		4448029	4267575	4413695	1942700
1810897	5446529	2953023	2381338		3628828	7898033	3583961	2850196
3586366	2887960	1645096	2919615		4112830	3818393	2112337	5191921
2789876	2717811	601735	4434988		971534	10599261	2783787	4090211
3040325	3738094	359402	2868377		1524571	6581900	3085955	4511824
13049174	1720039	2131631	3314334		2562798	12645862	2821952	5134217
3195057	3024252	2898471	3066223		951285	9145093	4352565	1597057
5750699	6667294	4483114	5268332		264857	10158500	1197205	2344462
5164109	4031038	1482102	2923967		3218572	398919	2319574	4992689
4482410	4945907	6353313	4544177		4681891	4022797	1520387	5630904
310322	3035602	2693851	2759112		7224785	9502969	3990065	2383984
3243872	5183362	6868067	2903783		3426762	889878	2897974	4214426
6461578	421513	6250356	3798205		3334050	4998243	2040397	3818490
2619822	3444988	6340059	3026369		1700530	4031278	4669170	2561920
4033491	5270869	1826919	2743682		6843954	6172827	4717828	4866774
3675178	2863820	2231265	4856020		3399371	8963050	4397775	3081055
4125473	1793067	3222467	2971262		7412227	6575826	1886799	4729310
2860574	5178980	7953758	3596732		6991342	11778879	2389210	4540298
2762569	3097282	3408870	3042132		8093715	4960327	4280049	4853837
2794549	6907222	2918248	4564979		3353106	10524275	3525610	7071484
2979939	2936350	3562326	5080812		5998587	3791562	4641234	1867527
4216557	4177524	3183109	7956667		5583970	8585477	2369849	4276567
1957124	7153415	4697866	5355782		6824449	4529324	2591975	3276044
7622608	2456127	4237783	2181781		3088122	9044211	2702216	3227065
11571848	3130794	4763375	3415490		6819585	4275292	3434148	5476645
3484907	4750412	524354	4052138		1517478	8585985	4236607	2013035
3404097	8291866	3681642	4873599		5918818	3489811	595444	1194590
4078198	3302181	3620178	931465		3299634	7792180	2251186	1189269
4590730	4221985	3365472	2933929		3063415	11126558	2851796	4142023
794717	4544084	3211112	5675378		3100878	10190736	4308475	3373744
7302308	5639256	2576032	4938624		2866832	6175067	4668234	3906259
3724679	4927926	4606823	2908730		9285300	5593787	4364779	3853146
4638628	6410553	4761385	4076341		5145691	6755324	3922774	3540273
2820649	1708090	3642718	2949063		5343188	7270507	1870150	5821630
2984687	1983944	3111237	4467566		2068103	1619004	1874156	3166126
2837910	1512497	2573752	3169559		3686726	3866027	3180057	1947461
3526756	4122267	424966	4432874		5619815	5851695	1342722	5702761
3070647	4109713	2056788	4143022		4812684	3718090	2425353	1815640
6004948	3586327	2965873	4341449		5222959	1508457	3744934	4534846
2763323	2704796	3127667	7706262		5541606	6139445	2899192	4960093
2858538	2372017	2625531	2833032		4944269	1837483	3420137	2505922
2967134	5043388	3158858	7435940		4872125	7205226	3668881	1892554
6429165	2601699	5605838	2164801		4319179	6668865	2286086	5675071
4954511	6057662	2909948	4115825		6821048	2610473	1501045	2233927
[truncated: 3,252 more rows]

## Sheet: Fig. 2d
Nuclear Integrated Intensity of insoluble RPA immunostaining 48 hr after siRNA transfection in asynchronous cells.
Graph plotted in Prism 10
siNon-targeting					siSRBD1
Biological Replicates					Biological Replicates
I	II	III	IV	Avg	I	II	III	IV	Avg
805648	2258562	979047	2108588	2.76858e+06	1139530	1108230	2609745	2711695	2.75697e+06
2348987	2810087	2034302	1396201	2.68696e+06	2294940	2328718	1861379	3435542	2.78095e+06
3241167	3070044	1837579	1982983	2.51102e+06	3243299	3481949	3476692	2992784	2.83094e+06
2263484	5532422	3219837	1331350	2.54667e+06	2886071	1943655	2338968	1542006	2.91135e+06
5206152	3448219	3268450	3477559		2385852	1838034	2327860	3314932
2003584	1768352	1396894	1573717		3391603	10847011	3004740	1371562
1760149	1679931	3584708	3092854		1467790	2594892	7762611	4712020
541116	4050808	3582856	2135486		2260593	2062852	1946021	2909826
3368864	1541019	1198309	3675124		2171080	1886383	3118256	1509718
3065195	3551173	2264287	1754104		1873636	2344930	1297661	3276289
2682368	3545650	2831904	531726		3096637	3380942	3440115	3168884
2471493	1904489	4265264	1200754		2266599	3168430	2036713	3166559
3163781	573070	951513	3290305		1733233	3332873	1152135	3294842
843885	3192811	2398610	2652063		2668229	2364974	1554141	2422879
2968478	3328769	1803487	3161861		1675958	2332044	2638254	3034718
2742628	1812192	2797174	1588221		2255325	3073570	2853143	2886375
2587797	2114593	1754674	4252881		1341813	1606327	2799439	2708473
3123505	2237406	858093	2467832		1676173	3226551	2864282	2709280
2944395	2285513	3482258	1771104		7056511	4860492	2249827	2474047
2748854	3547972	3453072	9050741		2710421	3349238	3114527	2970089
2095025	2970030	5661991	3603928		1502343	1879289	5782937	541876
5306797	3310979	1978418	2782895		2575879	4088253	5126537	3197545
1307212	2127537	3389141	1866939		2050076	3172974	7648147	3109593
1528317	913894	1205236	14197196		2843152	3032527	342872	3008430
3407527	2034072	2785943	2837985		2417567	3422925	2724273	4557778
3236594	1766102	3324321	2583371		1073315	1300864	3499428	3494179
1978605	1896435	2369728	2647881		2684095	2809848	3288402	1499358
1416622	5776754	6795285	2964471		2808922	2841799	2956983	2360754
1626482	1991798	3713123	2112120		2137761	5768896	5227985	4768007
2995252	2381708	3642154	2008830		1860976	2643745	3164631	3223125
1699010	2305607	3755191	3710920		2771165	2690387	2687393	4342310
2645707	3964755	3681852	2387395		1561696	4913441	1845094	3253295
2917244	1744089	2839080	2676980		2903692	4188796	1616336	2777192
1412562	3502375	3609623	2155284		1994237	5038620	1883272	2745190
4373004	1591823	1202975	1542758		2305016	2742714	3094812	1687441
2357542	3264279	2670820	1600274		3050080	370601	3109469	3548775
3194233	1882364	1384243	1806645		2420545	9453842	3479204	8496085
2385611	1391348	3736647	3741795		3619891	8831337	3093954	3211536
3895571	3962960	3152240	1897532		2641901	2298824	3793980	1628589
2600419	1790812	3706941	472783		1645823	3615182	1488877	3587358
3359347	1616464	2268274	3052672		3204051	3428410	1529041	2207248
2487430	1829874	4749125	1873968		1994886	2394733	2828000	3035026
902791	1337070	623971	2340580		2723001	2434428	3697015	3096158
2912924	3024624	3523030	1382861		3463834	2146157	3050458	3169131
1844325	4052077	2501263	2771978		3089903	2786998	2808137	2216097
3207464	2483692	2016533	2401371		1854720	3301793	3670386	3081225
2601556	2569995	3539226	4984513		3030939	3066849	1751929	2119456
3579405	3347953	3559094	2540712		2490125	2894360	3071649	2845695
3534270	5446971	3439552	2875717		3501639	2615990	1595069	2330466
3504215	4035736	3487102	3111552		2884150	2717577	3410996	3379025
1644080	3567602	1901985	2404129		2905977	1002760	3398410	2670219
1963709	4073933	6491950	2765688		3630558	3186577	5568532	2535874
2645343	3865956	3309464	2197537		1771580	3172049	2346345	7608562
3617616	2808329	1646463	2714838		3028188	1461773	3517209	2033991
2600272	2694372	3502640	664731		1251038	2857480	1453562	2506591
3430980	4161074	1768597	1844814		3622395	1731226	1129367	2640524
2728282	2633731	1245909	430769		2534813	1409093	2536274	3166615
1484533	1656113	2665669	1562169		2874429	1869468	2653392	3488151
3296597	2252024	3286685	1549430		525943	3587144	2206106	3759614
2575767	2917734	2446686	4643052		2241571	2110908	4373564	1332164
2592785	3029432	8281238	1480066		924994	1757703	3125243	4143743
1489982	2174753	2599943	1819705		5347824	3868469	2243149	1458394
2908861	2025450	2795181	1847767		2379221	2871593	974959	2257417
2601651	1641218	4244745	1311157		2926952	3211087	3196415	2245330
[truncated: 6,410 more rows]

## Sheet: Fig. 2e
Percent of cells with 4n or >4n DNA content measured by flow cytometry.
[truncated: 7 more rows]

[truncated: 27 more sheets: Fig. 2f, Fig. 2g, Fig. 3a, Fig. 3b, Fig. 3c-d, Fig. 3f-g, Fig. 4b-c, Fig. 5b-c, Fig. 6b, Fig. 6e, Fig. 7b-c, Fig. 7d, Suppl. Fig. 1d, Suppl. Fig. 1e, Suppl. Fig. 2a, Suppl. Fig. 2b, Suppl. Fig. 2c, Suppl. Fig. 2e, Suppl. Fig. 3b, Suppl. Fig. 3d …]
